# Supplementary material for: anti-1′,6′,7′,8′,9′,14′,15′,16′-Octa­chloro­dispiro­[1,3-dioxolane-2,17′-penta­cyclo­[12.2.1.16,9.02,13.05,10]octa­decane-18′,2′′-1,3-dioxolane]-7′,15′-diene
Source: Acta Crystallogr Sect E Struct Rep Online. 2010 Jul 3;66(Pt 8):o1882. doi: 10.1107/S1600536810024669 (PMC3007477; doi:10.1107/S1600536810024669)
Supplement: Supplementary file 1 [file e-66-o1882-sup1.cif]

##############################################################################
###                                                                        ###
###        Electronic paper (Acta Crystallographica Section E)             ###
###                                                                        ###
##############################################################################
#                                                                            #
# This CIF contains the data in a paper accepted for publication in Acta     #
# Crystallographica Section E. It conforms to the requirements of Notes      #
# for Authors for Section E, and has been peer reviewed under the auspices   #
# of the IUCr Commission on Journals.                                        #
#                                                                            #
# Full details of the Crystallographic Information File format               #
# are given in the paper "The Crystallographic Information File (CIF):       #
# a New Standard Archive File for Crystallography" by S. R. Hall, F. H.      #
# Allen and I. D. Brown [Acta Cryst. (1991), A47, 655-685].                  #
#                                                                            #
# The current version of the core CIF dictionary is obtainable from          #
# ftp://ftp.iucr.org/pub/cif_core.dic. The current version number is 2.4.    #
#                                                                            #
# Software is freely available for graphical display of the structure(s) in  #
# this CIF.  For information consult the CIF home page http://www.iucr.org/  #
# cif/home.html                                                              #
#                                                                            #
# This file may be used for bona fide research purposes within the           #
# scientific community so long as proper attribution is given to the journal # 
# article from which it was obtained.                                        #
#                                                                            #
##############################################################################
                                             
data_global
_audit_creation_method     'WinGX routine CIF_UPDATE'
_audit_conform_dict_name     cif_core.dic
_audit_conform_dict_version     2.4
_journal_data_validation_number     ?
_journal_date_recd_electronic     2010-06-15
_journal_date_accepted     2010-06-23
_journal_name_full     'Acta Crystallographica, Section E'
_journal_year     2010
_journal_volume     66
_journal_issue      8
_journal_page_first     o1882
_journal_page_last     o1882
_journal_paper_category     QO
_journal_coeditor_code     JH2171
loop_
    _publ_contact_author_name
    _publ_contact_author_address
    _publ_contact_author_email
    'Daniel S. Jones'
;
Department of Chemistry
The University of North Carolina at Charlotte
9201 University City Blvd.
Charlotte, NC 28223, USA
;
 'djones@uncc.edu'
    'Markus Etzkorn'
;
Department of Chemistry
The University of North Carolina at Charlotte
9201 University City Blvd.
Charlotte, NC 28223, USA
;
 'metzkorn@uncc.edu'
_publ_contact_author_fax     (704)6873151
_publ_contact_author_phone     (704)6874438
_publ_section_title
;\
<i>anti</i>-1',6',7',8',9',14',15',16'-Octachlorodispiro[1,3-dioxolane-2,17'-\
pentacyclo[12.2.1.1^6,9^.0^2,13^.0^5,10^]octadecane-18',2''-1,3-dioxolane]-\
7',15'-diene
;
loop_
    _publ_author_name
    _publ_author_address
    'Megan E. Tenbusch'
;Department of Chemistry
The University of North Carolina at Charlotte
9201 University City Blvd
Charlotte, NC 28223, USA
;
    'Matthew D. Brooker'
;Department of Chemistry
The University of North Carolina at Charlotte
9201 University City Blvd
Charlotte, NC 28223, USA
;
    'Jacob C. Timmerman'
;Department of Chemistry
The University of North Carolina at Charlotte
9201 University City Blvd
Charlotte, NC 28223, USA
;
    'Daniel S. Jones'
;Department of Chemistry
The University of North Carolina at Charlotte
9201 University City Blvd
Charlotte, NC 28223, USA
;
    'Markus Etzkorn'
;Department of Chemistry
The University of North Carolina at Charlotte
9201 University City Blvd
Charlotte, NC 28223, USA
;
data_I
_audit_creation_method     'WinGX routine CIF_UPDATE'
_chemical_name_systematic
;
<i>anti</i>-1',6',7',8',9',14',15',16'-Octachlorodispiro[1,3-dioxolane-
2,17'-pentacyclo[12.2.1.1^6,9^.0^2,13^.0^5,10^]octadecane-18',2''-1,3-
dioxolane]-7',15'-diene
;
_chemical_formula_moiety     'C22 H20 Cl8 O4'
_chemical_formula_sum     'C22 H20 Cl8 O4'
_chemical_formula_iupac     'C22 H20 Cl8 O4'
_chemical_formula_weight     631.98
_symmetry_cell_setting     monoclinic
_symmetry_space_group_name_H-M     'P 21/c'
_symmetry_space_group_name_Hall     '-P 2ybc'
loop_
    _symmetry_equiv_pos_as_xyz
    'x, y, z'
    '-x, y+1/2, -z+1/2'
    '-x, -y, -z'
    'x, -y-1/2, z-1/2'
_cell_length_a     9.5332(7)
_cell_length_b     7.9121(6)
_cell_length_c     17.014(2)
_cell_angle_alpha     90
_cell_angle_beta     101.099(8)
_cell_angle_gamma     90
_cell_volume     1259.3(2)
_cell_formula_units_Z     2
_cell_measurement_reflns_used     25
_cell_measurement_theta_min     5.29
_cell_measurement_theta_max     18.21
_cell_measurement_temperature     295(2)
_exptl_crystal_description     prism
_exptl_crystal_colour     colorless
_exptl_crystal_size_max     0.25
_exptl_crystal_size_mid     0.20
_exptl_crystal_size_min     0.075
_exptl_crystal_density_diffrn     1.677
_exptl_crystal_density_method     'not measured'
_exptl_crystal_F_000     640
_exptl_absorpt_coefficient_mu     8.438
_exptl_absorpt_correction_type     multi-scan
_exptl_absorpt_process_details
;
(Blessing, 1995)
;
_exptl_absorpt_correction_T_min     0.1904
_exptl_absorpt_correction_T_max     0.5606
_exptl_special_details
;
;
_diffrn_ambient_temperature     295(2)
_diffrn_radiation_type     CuK\a
_diffrn_radiation_wavelength     1.54184
_diffrn_radiation_monochromator     graphite
_diffrn_measurement_device_type     'Enraf--Nonius CAD-4'
_diffrn_measurement_device     '\k-geometry diffractometer'
_diffrn_measurement_method     'non-profiled omega/2theta scans'
_diffrn_reflns_number     4703
_diffrn_reflns_av_R_equivalents     0.047
_diffrn_reflns_theta_min     4.73
_diffrn_reflns_theta_max     67.44
_diffrn_reflns_theta_full     67.44
_diffrn_measured_fraction_theta_max     1
_diffrn_measured_fraction_theta_full     1
_diffrn_reflns_limit_h_min     -11
_diffrn_reflns_limit_h_max     11
_diffrn_reflns_limit_k_min     -9
_diffrn_reflns_limit_k_max     9
_diffrn_reflns_limit_l_min     -20
_diffrn_reflns_limit_l_max     0
_diffrn_standards_number     3
_diffrn_standards_interval_count     62
_diffrn_standards_interval_time     57
_diffrn_standards_decay_%     13
loop_
    _diffrn_standard_refln_index_h
    _diffrn_standard_refln_index_k
    _diffrn_standard_refln_index_l
    2 0 -4
    2 2 2
    0 1 4
_refine_special_details
;
Refinement of <i>F</i>^2^ against ALL reflections. The weighted <i>R</i>-factor
<i>wR</i> and goodness of fit <i>S</i> are based on <i>F</i>^2^, conventional
<i>R</i>-factors <i>R</i> are based on <i>F</i>, with <i>F</i> set to zero for
negative <i>F</i>^2^. The threshold expression of <i>F</i>^2^ >
2\s(<i>F</i>^2^) is used only for calculating <i>R</i>-factors(gt) <i>etc</i>.
and is not relevant to the choice of reflections for refinement.
<i>R</i>-factors based on <i>F</i>^2^ are statistically about twice as large
as those based on <i>F</i>, and <i>R</i>- factors based on ALL data will be
even larger.
;
_reflns_number_total     2275
_reflns_number_gt     1702
_reflns_threshold_expression     >2\s(I)
_refine_ls_structure_factor_coef     Fsqd
_refine_ls_matrix_type     full
_refine_ls_R_factor_all     0.0631
_refine_ls_R_factor_gt     0.0411
_refine_ls_wR_factor_ref     0.118
_refine_ls_goodness_of_fit_ref     1.046
_refine_ls_restrained_S_all     1.046
_refine_ls_number_reflns     2275
_refine_ls_number_parameters     155
_refine_ls_number_restraints     0
_refine_ls_hydrogen_treatment     constr
_refine_ls_weighting_scheme     calc
_refine_ls_weighting_details
         'calc w=1/[\s^2^(Fo^2^)+(0.0607P)^2^+0.5139P] where P=(Fo^2^+2Fc^2^)/3'
_atom_sites_solution_hydrogens     geom
_atom_sites_solution_primary     direct
_atom_sites_solution_secondary     difmap
_refine_ls_shift/su_max     0
_refine_ls_shift/su_mean     0
_refine_diff_density_max     0.364
_refine_diff_density_min     -0.47
_refine_ls_extinction_method     SHELXL
_refine_ls_extinction_coef     0.0010(3)
loop_
    _atom_type_symbol
    _atom_type_description
    _atom_type_scat_dispersion_real
    _atom_type_scat_dispersion_imag
    _atom_type_scat_source
    C C 0.0181 0.0091 'International Tables Vol C Tables 4.2.6.8 and 6.1.1.4'
    H H 0 0 'International Tables Vol C Tables 4.2.6.8 and 6.1.1.4'
    Cl Cl 0.3639 0.7018 'International Tables Vol C Tables 4.2.6.8 and 6.1.1.4'
    O O 0.0492 0.0322 'International Tables Vol C Tables 4.2.6.8 and 6.1.1.4'
_computing_data_collection     'CAD-4 EXPRESS (Enraf--Nonius, 1994)'
_computing_cell_refinement     'CAD-4 EXPRESS (Enraf--Nonius, 1994)'
_computing_data_reduction     'XCAD4 (Harms & Wocadlo, 1995)'
_computing_structure_solution     'DIRDIF08 (Beurskens <i>et al.</i>,  2008)'
_computing_structure_refinement     'SHELXL97 (Sheldrick, 2008)'
_computing_molecular_graphics     'ORTEP-3 for Windows (Farrugia, 1997)'
_computing_publication_material     'WinGX (Farrugia, 1999)'
loop_
    _atom_site_type_symbol
    _atom_site_label
    _atom_site_fract_x
    _atom_site_fract_y
    _atom_site_fract_z
    _atom_site_U_iso_or_equiv
    _atom_site_adp_type
    _atom_site_calc_flag
    _atom_site_refinement_flags
    _atom_site_occupancy
    _atom_site_disorder_assembly
    _atom_site_disorder_group
    Cl Cl1 0.56200(8) 0.74022(12) 1.00965(5) 0.0547(3) Uani d . 1 . .
    Cl Cl4 0.77203(10) 0.88651(12) 0.73738(5) 0.0557(3) Uani d . 1 . .
    Cl Cl2 0.79698(10) 0.44785(12) 0.98707(7) 0.0657(3) Uani d . 1 . .
    Cl Cl3 0.93205(10) 0.54119(14) 0.82005(6) 0.0648(3) Uani d . 1 . .
    O O1 0.5602(2) 0.9949(3) 0.85728(14) 0.0479(5) Uani d . 1 . .
    O O2 0.5274(2) 0.7211(3) 0.81904(14) 0.0494(6) Uani d . 1 . .
    C C5 0.7945(3) 0.9248(4) 0.97774(18) 0.0380(6) Uani d . 1 . .
    H H5 0.7385 1.0223 0.9895 0.046 Uiso calc R 1 . .
    C C10 0.9019(3) 0.8836(4) 1.05363(19) 0.0410(7) Uani d . 1 . .
    H H10A 0.9704 0.8028 1.0405 0.049 Uiso calc R 1 . .
    H H10B 0.8517 0.8296 1.0914 0.049 Uiso calc R 1 . .
    C C11 0.9836(3) 1.0369(4) 1.09459(19) 0.0434(7) Uani d . 1 . .
    H H11A 0.9466 1.1379 1.0655 0.052 Uiso calc R 1 . .
    H H11B 0.9643 1.0463 1.1483 0.052 Uiso calc R 1 . .
    C C7 0.7734(3) 0.8387(4) 0.83817(19) 0.0424(7) Uani d . 1 . .
    C C1 0.4108(3) 0.9714(5) 0.8255(2) 0.0544(9) Uani d . 1 . .
    H H1A 0.3719 1.0666 0.7925 0.065 Uiso calc R 1 . .
    H H1B 0.3574 0.9574 0.8682 0.065 Uiso calc R 1 . .
    C C8 0.8224(3) 0.6619(4) 0.8649(2) 0.0439(7) Uani d . 1 . .
    C C6 0.8545(3) 0.9680(4) 0.89984(17) 0.0381(6) Uani d . 1 . .
    H H6 0.8212 1.0815 0.8822 0.046 Uiso calc R 1 . .
    C C3 0.6241(3) 0.8363(4) 0.86189(19) 0.0404(7) Uani d . 1 . .
    C C4 0.6875(3) 0.7784(4) 0.94892(18) 0.0392(7) Uani d . 1 . .
    C C9 0.7714(3) 0.6257(4) 0.9301(2) 0.0432(7) Uani d . 1 . .
    C C2 0.4067(4) 0.8167(6) 0.7776(3) 0.0729(12) Uani d . 1 . .
    H H2A 0.318 0.7555 0.7762 0.088 Uiso calc R 1 . .
    H H2B 0.4167 0.8422 0.7232 0.088 Uiso calc R 1 . .
loop_
    _atom_site_aniso_label
    _atom_site_aniso_U_11
    _atom_site_aniso_U_22
    _atom_site_aniso_U_33
    _atom_site_aniso_U_12
    _atom_site_aniso_U_13
    _atom_site_aniso_U_23
    Cl1 0.0427(4) 0.0648(5) 0.0619(5) -0.0091(4) 0.0232(4) -0.0018(4)
    Cl4 0.0560(5) 0.0698(6) 0.0420(4) -0.0103(4) 0.0113(3) -0.0032(4)
    Cl2 0.0621(6) 0.0497(5) 0.0861(7) 0.0058(4) 0.0161(5) 0.0163(4)
    Cl3 0.0525(5) 0.0752(6) 0.0686(6) 0.0162(4) 0.0161(4) -0.0218(5)
    O1 0.0365(11) 0.0445(12) 0.0602(14) 0.0041(9) 0.0033(10) -0.0058(10)
    O2 0.0357(11) 0.0508(13) 0.0591(14) -0.0048(9) 0.0021(10) -0.0114(11)
    C5 0.0330(14) 0.0402(15) 0.0423(16) -0.0014(12) 0.0113(12) -0.0037(12)
    C10 0.0362(15) 0.0455(16) 0.0430(16) -0.0041(13) 0.0119(13) 0.0019(13)
    C11 0.0381(16) 0.0537(18) 0.0406(17) -0.0047(13) 0.0127(13) -0.0034(14)
    C7 0.0374(15) 0.0500(18) 0.0412(16) -0.0025(14) 0.0108(13) -0.0043(13)
    C1 0.0339(16) 0.062(2) 0.065(2) 0.0057(15) 0.0040(15) 0.0036(17)
    C8 0.0331(14) 0.0465(17) 0.0527(18) 0.0015(13) 0.0097(13) -0.0124(14)
    C6 0.0356(15) 0.0406(15) 0.0388(16) -0.0018(12) 0.0086(12) -0.0017(12)
    C3 0.0331(15) 0.0401(15) 0.0474(17) -0.0008(12) 0.0061(13) -0.0062(13)
    C4 0.0329(14) 0.0427(16) 0.0442(16) -0.0007(12) 0.0126(12) -0.0020(13)
    C9 0.0361(15) 0.0390(15) 0.0538(19) 0.0000(13) 0.0071(14) -0.0007(14)
    C2 0.046(2) 0.077(3) 0.085(3) 0.008(2) -0.014(2) -0.015(2)
_geom_special_details
;
All s.u.'s (except the s.u. in the dihedral angle between two l.s. planes) are
estimated using the full covariance matrix. The cell s.u.'s are taken into
account individually in the estimation of s.u.'s in distances, angles and
torsion angles; correlations between s.u.'s in cell parameters are only used
when they are defined by crystal symmetry. An approximate (isotropic)
treatment of cell s.u.'s is used for estimating s.u.'s involving l.s. planes.
;
loop_
    _geom_bond_atom_site_label_1
    _geom_bond_atom_site_label_2
    _geom_bond_site_symmetry_2
    _geom_bond_distance
    _geom_bond_publ_flag
    Cl1 C4 . 1.751(3) ?
    Cl4 C7 . 1.754(3) ?
    Cl2 C9 . 1.700(3) ?
    Cl3 C8 . 1.701(3) ?
    O1 C3 . 1.391(4) ?
    O1 C1 . 1.435(4) ?
    O2 C3 . 1.397(4) ?
    O2 C2 . 1.443(4) ?
    C5 C10 . 1.521(4) ?
    C5 C4 . 1.559(4) ?
    C5 C6 . 1.579(4) ?
    C5 H5 . 0.98 ?
    C10 C11 . 1.535(4) ?
    C10 H10A . 0.97 ?
    C10 H10B . 0.97 ?
    C11 C6 3_777 1.528(4) ?
    C11 H11A . 0.97 ?
    C11 H11B . 0.97 ?
    C7 C8 . 1.516(4) ?
    C7 C3 . 1.553(4) ?
    C7 C6 . 1.560(4) ?
    C1 C2 . 1.467(6) ?
    C1 H1A . 0.97 ?
    C1 H1B . 0.97 ?
    C8 C9 . 1.326(5) ?
    C6 C11 3_777 1.528(4) ?
    C6 H6 . 0.98 ?
    C3 C4 . 1.557(4) ?
    C4 C9 . 1.517(4) ?
    C2 H2A . 0.97 ?
    C2 H2B . 0.97 ?
loop_
    _geom_angle_atom_site_label_1
    _geom_angle_atom_site_label_2
    _geom_angle_atom_site_label_3
    _geom_angle_site_symmetry_1
    _geom_angle_site_symmetry_3
    _geom_angle
    _geom_angle_publ_flag
    C3 O1 C1 . . 107.2(2) ?
    C3 O2 C2 . . 107.3(3) ?
    C10 C5 C4 . . 113.6(3) ?
    C10 C5 C6 . . 117.7(2) ?
    C4 C5 C6 . . 102.6(2) ?
    C10 C5 H5 . . 107.5 ?
    C4 C5 H5 . . 107.5 ?
    C6 C5 H5 . . 107.5 ?
    C5 C10 C11 . . 114.6(3) ?
    C5 C10 H10A . . 108.6 ?
    C11 C10 H10A . . 108.6 ?
    C5 C10 H10B . . 108.6 ?
    C11 C10 H10B . . 108.6 ?
    H10A C10 H10B . . 107.6 ?
    C6 C11 C10 3_777 . 115.3(3) ?
    C6 C11 H11A 3_777 . 108.5 ?
    C10 C11 H11A . . 108.5 ?
    C6 C11 H11B 3_777 . 108.5 ?
    C10 C11 H11B . . 108.5 ?
    H11A C11 H11B . . 107.5 ?
    C8 C7 C3 . . 99.0(2) ?
    C8 C7 C6 . . 108.6(3) ?
    C3 C7 C6 . . 101.2(2) ?
    C8 C7 Cl4 . . 115.9(2) ?
    C3 C7 Cl4 . . 115.0(2) ?
    C6 C7 Cl4 . . 115.2(2) ?
    O1 C1 C2 . . 103.6(3) ?
    O1 C1 H1A . . 111 ?
    C2 C1 H1A . . 111 ?
    O1 C1 H1B . . 111 ?
    C2 C1 H1B . . 111 ?
    H1A C1 H1B . . 109 ?
    C9 C8 C7 . . 108.0(3) ?
    C9 C8 Cl3 . . 127.6(3) ?
    C7 C8 Cl3 . . 124.3(2) ?
    C11 C6 C7 3_777 . 112.9(2) ?
    C11 C6 C5 3_777 . 117.9(2) ?
    C7 C6 C5 . . 102.1(2) ?
    C11 C6 H6 3_777 . 107.8 ?
    C7 C6 H6 . . 107.8 ?
    C5 C6 H6 . . 107.8 ?
    O1 C3 O2 . . 108.7(2) ?
    O1 C3 C7 . . 112.8(3) ?
    O2 C3 C7 . . 114.7(3) ?
    O1 C3 C4 . . 113.9(2) ?
    O2 C3 C4 . . 113.6(3) ?
    C7 C3 C4 . . 92.5(2) ?
    C9 C4 C3 . . 99.0(2) ?
    C9 C4 C5 . . 108.6(2) ?
    C3 C4 C5 . . 101.0(2) ?
    C9 C4 Cl1 . . 115.8(2) ?
    C3 C4 Cl1 . . 115.3(2) ?
    C5 C4 Cl1 . . 115.0(2) ?
    C8 C9 C4 . . 107.3(3) ?
    C8 C9 Cl2 . . 128.4(3) ?
    C4 C9 Cl2 . . 124.2(2) ?
    O2 C2 C1 . . 103.4(3) ?
    O2 C2 H2A . . 111.1 ?
    C1 C2 H2A . . 111.1 ?
    O2 C2 H2B . . 111.1 ?
    C1 C2 H2B . . 111.1 ?
    H2A C2 H2B . . 109 ?
