# Supplementary material for: anti-1′,6′,7′,8′,9′,14′,15′,16′-Octa­chloro­dispiro­[1,3-dioxolane-2,17′-penta­cyclo­[12.2.1.16,9.02,13.05,10]octa­decane-18′,2′′-1,3-dioxolane]-7′,15′-diene
Source: Acta Crystallogr Sect E Struct Rep Online. 2010 Jul 3;66(Pt 8):o1882. doi: 10.1107/S1600536810024669 (PMC3007477; doi:10.1107/S1600536810024669)
Supplement: Supplementary file 2 [file e-66-o1882-Isup2.hkl]

#
# h,k,l, Fc-squared, Fo-squared, sigma(Fo-squared) and status flag
#
data_I
_shelx_title ' SHELXL INS file for MOMATT P21/c'
_shelx_refln_list_code          4
_shelx_F_calc_maximum      155.13
_exptl_crystal_F_000       648.00
_reflns_d_resolution_high  0.8348
 
loop_
 _symmetry_equiv_pos_as_xyz
 'x, y, z'
 '-x, y+1/2, -z+1/2'
 '-x, -y, -z'
 'x, -y-1/2, z-1/2'
 
_cell_length_a     9.5332
_cell_length_b     7.9121
_cell_length_c    17.0140
_cell_angle_alpha  90.000
_cell_angle_beta  101.099
_cell_angle_gamma  90.000
 
_shelx_F_squared_multiplier     1.000
 
loop_
 _refln_index_h
 _refln_index_k
 _refln_index_l
 _refln_F_squared_calc
 _refln_F_squared_meas
 _refln_F_squared_sigma
 _refln_observed_status
   1   0   0      159.56      114.81      3.66 o
   2   0   0      378.26      300.96      4.29 o
   3   0   0     9840.37     9262.27    382.89 o
   4   0   0     1874.44     1537.47     67.83 o
   5   0   0     6907.76     6563.68    432.70 o
   6   0   0     3296.85     3116.71    137.06 o
   7   0   0      767.82      750.70     38.06 o
   8   0   0     1550.20     1567.30     55.28 o
   9   0   0      839.31      882.74     50.52 o
  10   0   0        0.43       -6.72      7.92 o
  11   0   0       32.40       39.26      4.74 o
   1   1   0    19482.85    21623.07    461.82 o
   2   1   0       27.62       13.02      3.21 o
   3   1   0      334.00      282.87      9.03 o
   4   1   0     2174.90     2018.69     58.04 o
   5   1   0     2909.95     2798.84     90.00 o
   6   1   0      149.99      153.10      9.34 o
   7   1   0      160.36      170.89      7.52 o
   8   1   0      624.47      606.06     31.58 o
   9   1   0        4.65       -3.42      7.94 o
  10   1   0       47.10       51.90     11.87 o
  11   1   0       31.56       29.20      3.21 o
   0   2   0     3330.84     3607.50     66.55 o
   1   2   0    17433.30    19461.70    166.77 o
   2   2   0      707.91      705.79      8.59 o
   3   2   0       38.24       85.87      9.22 o
   4   2   0        0.90      -10.45     10.45 o
   5   2   0      452.46      467.18     10.90 o
   6   2   0      110.06      139.19      4.36 o
   7   2   0      806.69      797.97     36.29 o
   8   2   0        5.91       -7.45     11.46 o
   9   2   0       65.14       72.25     11.41 o
  10   2   0       38.66       39.92      2.46 o
   1   3   0      208.84      261.79      3.84 o
   2   3   0     4325.51     4729.66     91.98 o
   3   3   0      746.28      716.35     15.25 o
   4   3   0     2211.72     2226.09     47.78 o
   5   3   0        2.98       -5.41     16.04 o
   6   3   0      893.43      872.76     37.42 o
   7   3   0      943.77      946.46     65.98 o
   8   3   0       51.23       58.41      5.59 o
   9   3   0       42.79       45.63      8.80 o
  10   3   0       15.26       17.33      2.44 o
   0   4   0     1478.49     1619.71     58.18 o
   1   4   0     2333.88     2548.37     72.12 o
   2   4   0     6735.50     7290.59    271.43 o
   3   4   0        0.71        4.52      5.03 o
   4   4   0      230.85      244.29     12.10 o
   5   4   0      215.72      201.09     12.47 o
   6   4   0        1.46        5.83      6.95 o
   7   4   0     1130.93     1066.44     51.48 o
   8   4   0      824.96      812.71     51.75 o
   9   4   0        0.10       -4.17      4.17 o
  10   4   0       44.65       43.44      4.75 o
   1   5   0      800.78      902.88     43.97 o
   2   5   0      371.03      339.13     14.13 o
   3   5   0     3182.00     3296.45    180.91 o
   4   5   0      446.57      460.87     34.78 o
   5   5   0      369.35      387.66     11.66 o
   6   5   0     1364.81     1217.09     69.27 o
   7   5   0      138.14      140.19     14.31 o
   8   5   0       38.09       37.27      4.25 o
   9   5   0        0.04        3.20      5.39 o
   0   6   0      152.62      162.46     19.03 o
   1   6   0       17.71       16.17      5.27 o
   2   6   0       15.49       20.52      7.31 o
   3   6   0       66.55       77.21     11.70 o
   4   6   0      343.95      328.05     18.99 o
   5   6   0        2.31        3.88     11.61 o
   6   6   0       10.53       26.55     10.25 o
   7   6   0        7.88        8.03      8.68 o
   8   6   0       46.12       43.44      3.39 o
   1   7   0      394.61      375.22     23.50 o
   2   7   0       86.20       84.29      4.45 o
   3   7   0      113.72      106.15      8.66 o
   4   7   0      614.74      629.10     47.64 o
   5   7   0      251.57      225.07     13.40 o
   6   7   0        3.17       -3.81     12.19 o
   7   7   0        0.11        0.03      5.59 o
   0   8   0       12.47       15.55      4.73 o
   1   8   0      175.26      169.26     10.04 o
   2   8   0       52.49       46.41      5.16 o
   3   8   0       10.08       15.02      2.93 o
   4   8   0        3.94        7.80      3.97 o
   5   8   0       40.37       38.98      6.90 o
   6   8   0       79.46       53.14      9.36 o
   1   9   0       23.76        6.98      5.75 o
   2   9   0        1.24        5.75      3.09 o
   3   9   0       47.39       38.64      7.40 o
 -11   1   1        6.42       -7.22      7.73 o
 -10   1   1      140.61      157.15     17.02 o
  -9   1   1      350.20      333.90     20.15 o
  -8   1   1       25.53       12.81     15.59 o
  -7   1   1      508.06      535.56     10.20 o
  -6   1   1       34.43       24.51      6.31 o
  -5   1   1      318.47      306.06     15.49 o
  -4   1   1     6006.48     5720.13     75.74 o
  -3   1   1     2560.15     2476.02    144.02 o
  -2   1   1      844.40      769.75     67.29 o
  -1   1   1       18.53        0.73      8.05 o
   0   1   1      187.24      198.88     17.15 o
   1   1   1     1705.56     1773.15     26.63 o
   2   1   1     5154.90     5186.34     85.31 o
   3   1   1    10894.86     8938.36    108.00 o
   4   1   1      822.04      684.56     26.30 o
   5   1   1       25.87       14.10     13.54 o
   6   1   1      168.75      162.04      9.04 o
   7   1   1     1398.25     1231.72     56.84 o
   8   1   1      582.94      527.33     54.89 o
   9   1   1      109.05      107.43     18.77 o
  10   1   1      205.51      209.72     17.02 o
  11   1   1        2.41       -4.59      6.12 o
 -11   2   1      337.59      318.06     40.37 o
 -10   2   1        9.43        5.17      4.39 o
  -9   2   1      436.66      465.62     28.63 o
  -8   2   1      865.95      871.41     81.22 o
  -7   2   1        7.06       18.59     14.41 o
  -6   2   1      530.10      524.89     44.46 o
  -5   2   1     3189.54     2916.12     57.63 o
  -4   2   1     1025.15      907.71     37.30 o
  -3   2   1      176.46      196.93     13.42 o
  -2   2   1     5959.52     6213.29    153.46 o
  -1   2   1     4884.73     5616.43     80.20 o
   0   2   1     3165.55     3315.20     59.29 o
   1   2   1       14.01       13.91      4.22 o
   2   2   1     1438.75     1400.89     91.13 o
   3   2   1      273.49      261.10      5.18 o
   4   2   1       74.90       66.74      4.58 o
   5   2   1      497.26      423.86     19.07 o
   6   2   1       78.29       83.23      5.66 o
   7   2   1       48.04       41.18      6.97 o
   8   2   1       18.71       23.29      5.89 o
   9   2   1       63.89       55.58      5.05 o
  10   2   1        8.91        6.55     10.00 o
 -10   3   1       84.12       84.54      6.74 o
  -9   3   1       56.20       64.33      8.28 o
  -8   3   1      170.12      175.77     14.44 o
  -7   3   1     1559.81     1622.56    111.91 o
  -6   3   1      804.36      734.73     56.73 o
  -5   3   1       32.42       19.77      6.93 o
  -4   3   1      511.91      523.72      9.32 o
  -3   3   1        3.90        3.78     11.55 o
  -2   3   1       32.46       72.96      3.69 o
  -1   3   1     2828.84     3003.23    117.70 o
   0   3   1        3.54       10.42      9.98 o
   1   3   1        6.16      -10.46     10.46 o
   2   3   1     1478.61     1490.73     38.90 o
   3   3   1      544.27      588.19     41.68 o
   4   3   1     1297.73     1328.73    103.93 o
   5   3   1      502.31      431.59     23.98 o
   6   3   1     1005.07      926.93     65.60 o
   7   3   1      136.35      137.61      6.52 o
   8   3   1       57.07       50.79      8.81 o
   9   3   1        0.27       13.33     11.14 o
  10   3   1       30.12       29.88      5.88 o
 -10   4   1        5.01        4.22      6.73 o
  -9   4   1      255.22      271.05     18.42 o
  -8   4   1      257.22      283.43     20.09 o
  -7   4   1       23.41       31.77      6.99 o
  -6   4   1       93.13       77.54      6.83 o
  -5   4   1       76.24       87.89      9.93 o
  -4   4   1     4471.15     4709.11    276.80 o
  -3   4   1       26.18       46.34      6.39 o
  -2   4   1     1112.91     1322.72     26.19 o
  -1   4   1     1947.43     2183.78     37.55 o
   0   4   1       24.64       13.10      9.13 o
   1   4   1      370.67      475.77      9.42 o
   2   4   1       92.64      149.83     14.29 o
   3   4   1     1789.81     1964.54    102.33 o
   4   4   1     1149.48     1161.58     60.83 o
   5   4   1       15.15       24.80      7.07 o
   6   4   1      421.30      398.88     29.23 o
   7   4   1      345.86      322.54     44.01 o
   8   4   1        0.71       -2.43     13.31 o
   9   4   1        4.07        5.77      9.87 o
  10   4   1        6.35        8.34      5.89 o
  -9   5   1        2.68        2.99      8.34 o
  -8   5   1      115.06      106.60      9.83 o
  -7   5   1       87.56       92.48      5.96 o
  -6   5   1       15.66       18.57     17.94 o
  -5   5   1       46.92       56.25     14.41 o
  -4   5   1      176.75      192.72      6.71 o
  -3   5   1      331.32      337.04     11.31 o
  -2   5   1      284.06      280.43     33.73 o
  -1   5   1      509.02      508.14     10.07 o
   0   5   1       34.51       36.20      3.98 o
   1   5   1      135.36      111.97     14.67 o
   2   5   1       11.56       14.42     13.15 o
   3   5   1        2.00        6.20     14.32 o
   4   5   1        0.50       -7.07     26.52 o
   5   5   1      282.86      284.57     29.26 o
   6   5   1      128.63      108.58     42.53 o
   7   5   1        7.14        1.35      8.71 o
   8   5   1        3.15       -8.66     10.63 o
   9   5   1        1.31        1.08     10.10 o
  -8   6   1       76.58       73.29      6.44 o
  -7   6   1      115.25      114.33     14.31 o
  -6   6   1        0.03       -4.97     15.65 o
  -5   6   1      242.04      266.46     23.33 o
  -4   6   1       12.39      -17.21     17.21 o
  -3   6   1     1425.39     1315.79     50.79 o
  -2   6   1      120.74      128.75     10.30 o
  -1   6   1      876.87      931.07     68.78 o
   0   6   1      248.52      222.08     37.17 o
   1   6   1      171.66      186.42      6.03 o
   2   6   1      146.91      158.03     16.57 o
   3   6   1      719.13      726.02     80.23 o
   4   6   1      836.58      803.59     74.25 o
   5   6   1       20.18        6.63     16.46 o
   6   6   1      321.67      304.15     37.00 o
   7   6   1      514.27      478.37     61.67 o
   8   6   1        6.49       11.57      7.23 o
  -7   7   1       21.13       17.77      3.67 o
  -6   7   1       13.27       24.04     13.08 o
  -5   7   1      230.06      214.40     20.11 o
  -4   7   1       29.78       23.32      4.71 o
  -3   7   1        4.75       10.87     13.70 o
  -2   7   1       22.41       18.99      7.74 o
  -1   7   1        1.77        4.82     15.45 o
   0   7   1      189.54      188.61     18.61 o
   1   7   1      152.24      154.28     17.27 o
   2   7   1      121.55      108.88     14.08 o
   3   7   1      140.27      136.09     18.63 o
   4   7   1       27.13       27.04      4.73 o
   5   7   1        1.27      -12.51     15.48 o
   6   7   1       92.82       74.96      8.62 o
   7   7   1        2.15        2.91     10.44 o
  -6   8   1       17.62       15.11      3.07 o
  -5   8   1       11.53       11.55      4.17 o
  -4   8   1      129.08      125.98     13.74 o
  -3   8   1        4.18        1.98     11.26 o
  -2   8   1       70.16       72.93     27.13 o
  -1   8   1      168.91      158.90     22.05 o
   0   8   1        1.77        0.99      8.76 o
   1   8   1       28.39       30.25      9.28 o
   2   8   1       11.65       11.95     13.41 o
   3   8   1        0.67       -2.55     10.65 o
   4   8   1      197.87      163.93     22.81 o
   5   8   1       13.75        6.48      9.29 o
  -3   9   1       17.97       17.89      3.52 o
  -2   9   1        8.35        2.09     13.83 o
  -1   9   1      122.06      100.73     12.72 o
   0   9   1       27.98       25.23      2.67 o
   1   9   1        0.74       -2.05      7.77 o
   2   9   1       67.74       61.90     10.38 o
   3   9   1        5.79        0.31     10.56 o
 -11   0   2       35.39       36.86      6.49 o
 -10   0   2       35.40       42.77     20.74 o
  -9   0   2      487.72      492.30     47.54 o
  -8   0   2     1949.24     2092.16     92.80 o
  -7   0   2     2328.82     2447.72    103.22 o
  -6   0   2      918.17      799.22     14.60 o
  -5   0   2     1573.23     1541.64     28.10 o
  -4   0   2      802.25      868.05     14.61 o
  -3   0   2      920.97      911.01     15.52 o
  -2   0   2      211.68      190.82      7.86 o
  -1   0   2    12479.87    13155.36    764.17 o
   0   0   2     1025.29      961.53     17.83 o
   1   0   2     9652.17     8387.99    528.75 o
   2   0   2     3463.35     3154.95     69.57 o
   3   0   2     1907.34     1423.65     29.29 o
   4   0   2      263.45      346.71      6.82 o
   5   0   2        4.61       -1.02     12.88 o
   6   0   2      347.71      313.02      7.61 o
   7   0   2       32.28       34.37     11.20 o
   8   0   2       83.14       75.58     12.18 o
   9   0   2      355.23      396.63     29.36 o
  10   0   2      289.08      281.72     13.50 o
 -11   1   2       40.72       38.44      2.82 o
 -10   1   2       95.79       91.14      4.59 o
  -9   1   2       69.71       73.83      9.06 o
  -8   1   2      233.67      254.28      9.33 o
  -7   1   2      271.83      276.97      7.38 o
  -6   1   2     2242.25     2299.96    109.27 o
  -5   1   2       17.50       23.19     15.86 o
  -4   1   2      535.21      482.50     28.00 o
  -3   1   2     6346.97     6105.38    540.83 o
  -2   1   2     4231.35     4224.57    148.46 o
  -1   1   2      417.59      528.60     20.15 o
   0   1   2     9917.64    11684.14    504.91 o
   1   1   2      376.47      365.89     20.45 o
   2   1   2     5067.29     4499.42    188.11 o
   3   1   2     4451.90     3518.46     53.98 o
   4   1   2       11.42      -11.69     13.44 o
   5   1   2       87.78       75.78     12.49 o
   6   1   2      683.14      613.10     32.33 o
   7   1   2       32.02       34.90      7.26 o
   8   1   2      208.07      194.44     28.38 o
   9   1   2      350.82      318.89     20.28 o
  10   1   2       67.81       60.06      3.64 o
 -11   2   2      173.31      186.28     17.94 o
 -10   2   2      221.79      221.83     11.03 o
  -9   2   2      242.61      262.18      6.87 o
  -8   2   2      408.38      421.38     16.54 o
  -7   2   2      649.19      719.27     12.37 o
  -6   2   2     1185.83     1269.41     21.63 o
  -5   2   2     1620.24     1420.88     55.79 o
  -4   2   2      366.14      351.90     20.22 o
  -3   2   2        3.24        0.69     11.06 o
  -2   2   2      785.31      857.24     50.52 o
  -1   2   2     2000.97     2489.24    135.63 o
   0   2   2      380.76      349.95      6.78 o
   1   2   2      675.61      653.17     10.99 o
   2   2   2    10076.57    10098.50    268.69 o
   3   2   2     4189.82     4268.18     59.00 o
   4   2   2      234.06      207.58     10.54 o
   5   2   2       55.88       55.04      6.75 o
   6   2   2     1386.06     1356.45     26.92 o
   7   2   2      473.99      429.75     13.51 o
   8   2   2      382.93      344.88     28.08 o
   9   2   2        3.09       16.97      5.40 o
  10   2   2      232.67      245.05     21.60 o
 -10   3   2       30.45       35.90      8.83 o
  -9   3   2      209.06      211.91      6.10 o
  -8   3   2      169.27      188.15     14.82 o
  -7   3   2      125.94      133.23     20.77 o
  -6   3   2       22.78       32.67      6.75 o
  -5   3   2     3068.64     3047.46     45.11 o
  -4   3   2     1110.55      917.67     35.72 o
  -3   3   2      151.36      145.04      4.48 o
  -2   3   2      117.59       86.28      7.71 o
  -1   3   2    11283.71    12431.70    245.06 o
   0   3   2      451.78      400.65     32.87 o
   1   3   2     1743.21     1638.25     27.44 o
   2   3   2      568.39      682.98     29.80 o
   3   3   2      202.08      189.45      5.23 o
   4   3   2      518.98      464.94     30.34 o
   5   3   2      790.32      663.98     18.62 o
   6   3   2      553.82      541.94     10.65 o
   7   3   2       46.00       38.47     30.71 o
   8   3   2        3.56       17.09     13.15 o
   9   3   2       18.81       20.44      4.44 o
  10   3   2      245.64      236.46     30.89 o
 -10   4   2      124.59      123.28     13.73 o
  -9   4   2      154.58      157.10      8.22 o
  -8   4   2      276.28      293.38      7.46 o
  -7   4   2      227.46      240.27     21.29 o
  -6   4   2      677.13      660.09     11.80 o
  -5   4   2     1445.63     1433.60     24.87 o
  -4   4   2      918.84      969.97     44.38 o
  -3   4   2      154.08      228.66      6.09 o
  -2   4   2      193.96      215.49     16.96 o
  -1   4   2      412.53      461.98     22.54 o
   0   4   2     1796.63     1801.83     33.36 o
   1   4   2      605.35      511.22     30.40 o
   2   4   2     1229.93     1201.89     50.71 o
   3   4   2     1278.34     1278.91     23.15 o
   4   4   2       90.14       78.09      5.49 o
   5   4   2      331.86      320.47      9.07 o
   6   4   2      157.28      138.82     11.05 o
   7   4   2       12.09       13.06     15.86 o
   8   4   2        1.38      -14.75     23.83 o
   9   4   2      239.18      220.91     25.35 o
  -9   5   2       30.07       30.36      3.04 o
  -8   5   2       78.47       84.10      4.78 o
  -7   5   2       11.33       12.36     16.56 o
  -6   5   2      319.53      324.85     44.99 o
  -5   5   2      432.98      451.53      9.81 o
  -4   5   2      240.44      238.43      8.76 o
  -3   5   2        5.27        6.32     14.08 o
  -2   5   2     3975.49     4400.57     73.35 o
  -1   5   2      487.72      480.42      9.41 o
   0   5   2      240.11      233.82     15.07 o
   1   5   2      119.03       99.61      5.25 o
   2   5   2        9.95        8.18      5.39 o
   3   5   2      219.59      247.82      6.70 o
   4   5   2      237.47      240.95     19.78 o
   5   5   2      185.08      181.24      7.28 o
   6   5   2      358.27      339.42     13.36 o
   7   5   2        4.24        4.50      5.33 o
   8   5   2        0.69        4.79      9.92 o
   9   5   2        1.31        5.33      6.85 o
  -8   6   2      139.82      144.17     11.28 o
  -7   6   2       73.01       79.36      7.02 o
  -6   6   2       50.47       42.06      5.49 o
  -5   6   2      140.13      155.45      7.19 o
  -4   6   2       17.78        7.03     12.38 o
  -3   6   2      379.23      375.09     32.50 o
  -2   6   2       25.07       33.25      4.71 o
  -1   6   2      763.32      766.90     24.24 o
   0   6   2      756.78      801.65     96.69 o
   1   6   2        9.34        3.09     13.54 o
   2   6   2        4.84       -7.25     13.85 o
   3   6   2       16.44       11.77     16.34 o
   4   6   2      161.39      142.32      7.67 o
   5   6   2      142.93      132.33     24.44 o
   6   6   2       52.34       47.10      6.46 o
   7   6   2        2.42        5.14     10.69 o
   8   6   2      195.20      166.50     20.02 o
  -7   7   2       81.94       84.93      3.66 o
  -6   7   2       35.45       34.95     10.26 o
  -5   7   2      105.83       95.25      5.22 o
  -4   7   2      143.94      127.82      5.85 o
  -3   7   2      168.47      186.63     26.52 o
  -2   7   2      187.19      201.50     22.97 o
  -1   7   2      377.77      382.41     21.18 o
   0   7   2      679.01      670.57     84.75 o
   1   7   2        1.84        7.83      8.16 o
   2   7   2        1.87       11.50     12.62 o
   3   7   2      132.02      120.70     28.33 o
   4   7   2        7.26       -4.13     12.85 o
   5   7   2        6.33        8.97     13.55 o
   6   7   2       14.66        3.84     10.92 o
   7   7   2       78.52       68.46     13.29 o
  -6   8   2       88.70       73.89      2.98 o
  -5   8   2       72.43       64.71     10.44 o
  -4   8   2      102.01      100.27      6.22 o
  -3   8   2       65.73       56.98      7.47 o
  -2   8   2      196.87      189.23     13.07 o
  -1   8   2       97.94      104.85     11.47 o
   0   8   2       14.00        0.25     11.47 o
   1   8   2       14.25        6.20     15.59 o
   2   8   2      572.77      513.65     67.25 o
   3   8   2       67.42       67.54      5.63 o
   4   8   2       32.11       41.41      5.44 o
   5   8   2      111.28       98.26     16.36 o
  -3   9   2       25.63       17.84      2.48 o
  -2   9   2       42.88       31.79      2.88 o
  -1   9   2       33.11       30.30      8.96 o
   0   9   2       82.03       69.48      7.05 o
   1   9   2        5.09        8.82      3.10 o
   2   9   2       27.09       19.00      4.34 o
   3   9   2        7.87        9.50      2.83 o
 -11   1   3        8.65       -4.41     18.04 o
 -10   1   3      242.26      306.44     36.38 o
  -9   1   3      345.85      396.77     30.21 o
  -8   1   3      127.66      127.24      7.15 o
  -7   1   3      186.06      195.03      6.55 o
  -6   1   3     1248.57     1263.36     22.19 o
  -5   1   3     6623.11     6967.18     94.42 o
  -4   1   3       31.94       13.15     15.00 o
  -3   1   3     8067.61     7766.71    707.39 o
  -2   1   3        7.86        1.61     10.77 o
  -1   1   3     2147.20     2284.06     38.23 o
   0   1   3     1268.81     1361.96     39.43 o
   1   1   3    12827.96    12767.23    769.42 o
   2   1   3     3479.79     2937.96    216.32 o
   3   1   3      889.35      871.33     44.85 o
   4   1   3       23.69       16.30      4.17 o
   5   1   3     1007.93     1004.92     17.32 o
   6   1   3      189.24      200.07      6.35 o
   7   1   3      653.28      618.11     49.76 o
   8   1   3      302.93      299.93     12.07 o
   9   1   3       55.38       40.50      4.37 o
  10   1   3        9.56        6.28      9.11 o
 -11   2   3        3.47       -3.77      7.24 o
 -10   2   3       12.99        9.91      4.85 o
  -9   2   3        1.74      -13.51     19.99 o
  -8   2   3        0.04        8.08     14.34 o
  -7   2   3       12.92       22.28      6.76 o
  -6   2   3       40.64       34.05      8.00 o
  -5   2   3      942.07      872.36     70.68 o
  -4   2   3      149.06      168.50     16.94 o
  -3   2   3      883.50      888.91     15.71 o
  -2   2   3        0.41        3.95      4.00 o
  -1   2   3     3166.96     3248.14     79.30 o
   0   2   3     2111.01     2127.03     34.70 o
   1   2   3     2222.33     2284.58     33.46 o
   2   2   3     8776.96     8833.48    184.18 o
   3   2   3      857.08      946.56     38.29 o
   4   2   3      812.17      713.08     16.39 o
   5   2   3        0.03       13.42      6.77 o
   6   2   3     1431.49     1356.18     86.30 o
   7   2   3      584.00      549.64     14.62 o
   8   2   3      192.79      197.98     25.09 o
   9   2   3      487.60      487.09     12.08 o
  10   2   3       17.89       13.11      5.70 o
 -10   3   3        4.90        5.85      9.27 o
  -9   3   3       42.66       49.00      7.53 o
  -8   3   3       15.47       -1.84     26.23 o
  -7   3   3      366.24      382.27      9.04 o
  -6   3   3      492.11      518.26     18.13 o
  -5   3   3       40.43       37.47      6.94 o
  -4   3   3      713.75      802.13     13.16 o
  -3   3   3      546.30      616.79     10.93 o
  -2   3   3     2391.02     2578.60     78.78 o
  -1   3   3     3020.11     3249.75     54.35 o
   0   3   3      526.20      580.18     29.89 o
   1   3   3       77.99      113.51      3.83 o
   2   3   3     1073.55     1189.02     21.21 o
   3   3   3     2126.75     2096.27    162.57 o
   4   3   3       11.98        5.55     15.81 o
   5   3   3      504.78      481.92     15.58 o
   6   3   3      407.94      379.55     25.87 o
   7   3   3       95.99      107.56     11.80 o
   8   3   3      257.08      236.70      6.44 o
   9   3   3       36.91       40.14      3.50 o
  10   3   3       28.82       21.34      2.44 o
 -10   4   3        5.32       -4.16     11.28 o
  -9   4   3      109.14      108.11      5.87 o
  -8   4   3        9.96        7.80     14.17 o
  -7   4   3       17.16       11.99     19.08 o
  -6   4   3     1078.73     1002.39     18.13 o
  -5   4   3       95.71      105.77     15.50 o
  -4   4   3       29.92      -11.30     16.00 o
  -3   4   3       98.48      134.54      5.13 o
  -2   4   3      260.08      288.62      6.14 o
  -1   4   3      845.99      834.93     16.53 o
   0   4   3      467.81      528.28      9.90 o
   1   4   3     4792.31     5210.98     86.09 o
   2   4   3     1133.19     1105.39     21.50 o
   3   4   3       48.75       74.37      4.81 o
   4   4   3      138.37      130.70      6.40 o
   5   4   3      930.06      845.06     18.85 o
   6   4   3     1483.32     1441.62     94.48 o
   7   4   3        4.01        7.05     14.65 o
   8   4   3      155.53      162.74      8.17 o
   9   4   3      194.81      192.90     15.79 o
  -9   5   3       36.36       28.73      3.08 o
  -8   5   3       49.32       64.54      6.30 o
  -7   5   3      377.21      412.95     18.64 o
  -6   5   3      184.40      168.54      7.45 o
  -5   5   3       62.11       67.35     11.40 o
  -4   5   3       51.59       51.14      5.20 o
  -3   5   3       17.49        6.80     20.06 o
  -2   5   3        2.22       21.46     13.17 o
  -1   5   3     2423.24     2562.06     44.38 o
   0   5   3      296.81      351.00     14.59 o
   1   5   3      543.68      523.55      9.61 o
   2   5   3        0.61       -5.07      8.85 o
   3   5   3       75.86       75.11      4.99 o
   4   5   3      264.29      255.78     21.59 o
   5   5   3      990.52      904.15     16.68 o
   6   5   3       83.72       65.83     23.95 o
   7   5   3        0.75       -6.22     13.69 o
   8   5   3       97.71       78.04      4.30 o
   9   5   3       22.79       22.08      2.55 o
  -8   6   3       45.24       47.50      3.63 o
  -7   6   3      268.92      260.26     20.60 o
  -6   6   3      422.08      396.79     24.86 o
  -5   6   3       11.36       24.99     14.64 o
  -4   6   3      117.02      125.47      6.10 o
  -3   6   3      127.59      126.18      5.70 o
  -2   6   3      805.80      842.86     23.14 o
  -1   6   3       76.13       73.00      5.02 o
   0   6   3     1895.08     1878.34     45.54 o
   1   6   3     1238.36     1229.80     22.71 o
   2   6   3        6.80        5.69      6.71 o
   3   6   3       69.59       74.68      5.19 o
   4   6   3      137.18      121.42     15.20 o
   5   6   3      199.35      178.54      6.75 o
   6   6   3      111.22      119.41     10.67 o
   7   6   3        0.48       -1.11     12.84 o
   8   6   3       27.23       21.97      2.21 o
  -7   7   3        0.62       -3.21     11.80 o
  -6   7   3       13.93       15.74     11.52 o
  -5   7   3       10.49        8.12      6.46 o
  -4   7   3       39.59       40.70      9.56 o
  -3   7   3        4.27       -4.73     12.89 o
  -2   7   3      137.18      137.31     12.32 o
  -1   7   3        0.48       -6.33     13.26 o
   0   7   3       23.17       24.95      6.24 o
   1   7   3      221.19      215.16      8.76 o
   2   7   3       25.69        1.97     13.90 o
   3   7   3       52.89       54.29      8.60 o
   4   7   3        6.70        9.61     13.57 o
   5   7   3       49.25       52.87     11.73 o
   6   7   3        0.95       -5.39      9.27 o
   7   7   3        4.32        5.41      5.54 o
  -6   8   3       39.82       34.14      2.63 o
  -5   8   3        1.51       -7.36      9.04 o
  -4   8   3        5.31        5.03     10.63 o
  -3   8   3       70.02       81.82      5.18 o
  -2   8   3       40.27       43.78      3.80 o
  -1   8   3       19.65        5.53     11.07 o
   0   8   3       40.08       33.70      3.62 o
   1   8   3       68.54       71.26      4.05 o
   2   8   3       38.38       34.89     17.75 o
   3   8   3       42.07       43.25      7.16 o
   4   8   3        1.36        6.26      5.08 o
   5   8   3       14.45       14.49      7.98 o
  -3   9   3        3.29       -7.03      7.03 o
  -2   9   3      181.10      151.66     16.74 o
  -1   9   3       12.48       -0.27      7.29 o
   0   9   3       41.73       34.67      5.59 o
   1   9   3       20.94       16.10      2.54 o
   2   9   3       38.67       40.98      6.32 o
 -11   0   4        8.61       -3.26      8.05 o
 -10   0   4      601.85      628.03     61.83 o
  -9   0   4      878.23     1054.65     64.76 o
  -8   0   4      160.08      164.75      6.61 o
  -7   0   4      840.90      872.69     75.79 o
  -6   0   4      467.46      506.85      9.62 o
  -5   0   4       23.95      116.68     11.98 o
  -4   0   4       54.80       63.91     10.69 o
  -3   0   4    24065.19    21954.67    220.66 o
  -2   0   4    13842.37    14613.73    154.25 o
  -1   0   4       43.58       37.44      3.14 o
   0   0   4     5876.42     4726.53     70.82 o
   1   0   4     3986.41     3371.76     74.46 o
   2   0   4     1035.49      826.80     14.49 o
   3   0   4     2020.46     1940.29    104.12 o
   4   0   4     5808.66     5290.86     85.38 o
   5   0   4     4890.31     4383.05    106.57 o
   6   0   4     1591.29     1490.72     80.96 o
   7   0   4        3.10      -12.42     24.11 o
   8   0   4      615.50      641.13     29.46 o
   9   0   4      752.78      817.21     56.16 o
  10   0   4       85.56       77.23      3.75 o
 -11   1   4       12.91       14.70     10.09 o
 -10   1   4      248.11      264.14     24.87 o
  -9   1   4       61.96       53.38      6.58 o
  -8   1   4      180.29      180.10     13.69 o
  -7   1   4        0.58       -2.83     12.95 o
  -6   1   4     1152.60     1207.18     32.90 o
  -5   1   4     2043.16     2056.66    116.60 o
  -4   1   4      770.87      778.62     38.92 o
  -3   1   4      234.55      162.81     13.50 o
  -2   1   4     1386.04     1312.31     19.72 o
  -1   1   4      228.12      182.89     26.18 o
   0   1   4     2979.15     2922.42    119.87 o
   1   1   4      725.06      687.90     36.06 o
   2   1   4     4937.40     4362.53    302.91 o
   3   1   4     1009.73      973.62     22.48 o
   4   1   4       80.67       71.45      5.63 o
   5   1   4     1388.29     1218.33     21.59 o
   6   1   4       54.01       43.48      7.69 o
   7   1   4       32.09       30.82      5.00 o
   8   1   4       21.04        0.05     14.05 o
   9   1   4        3.50        4.12     11.38 o
  10   1   4      186.30      178.75      4.62 o
 -11   2   4       16.09        9.24      6.90 o
 -10   2   4      465.32      501.11     50.88 o
  -9   2   4        3.80        6.26     13.43 o
  -8   2   4      257.12      268.14      7.56 o
  -7   2   4     2336.47     2502.23     52.19 o
  -6   2   4      296.78      274.06      7.72 o
  -5   2   4       15.66       13.21     11.66 o
  -4   2   4     2456.67     2699.44     37.80 o
  -3   2   4     1680.40     1698.09     55.45 o
  -2   2   4    13719.79    15035.29    247.44 o
  -1   2   4     4074.96     4069.66    191.85 o
   0   2   4     1846.81     1878.16     41.19 o
   1   2   4     1608.38     1528.02     22.84 o
   2   2   4     5203.77     5334.20     67.15 o
   3   2   4       17.81       -0.49     12.69 o
   4   2   4     5146.83     4803.34     77.70 o
   5   2   4      216.21      189.91     18.42 o
   6   2   4      585.49      538.67      9.94 o
   7   2   4     1374.10     1395.51     23.58 o
   8   2   4      228.09      232.55      6.52 o
   9   2   4      253.67      255.34     19.68 o
  10   2   4       80.96       81.04      5.61 o
 -10   3   4        9.01        4.46     10.62 o
  -9   3   4        0.18       -0.91     12.16 o
  -8   3   4      339.98      370.60      8.73 o
  -7   3   4      953.98      974.02     16.65 o
  -6   3   4      110.48      102.30      6.94 o
  -5   3   4      635.84      697.34     28.75 o
  -4   3   4       50.81       50.67      4.51 o
  -3   3   4      119.35      125.25      4.72 o
  -2   3   4      295.45      290.76      8.92 o
  -1   3   4      966.23      963.29     21.55 o
   0   3   4        0.88       11.63      9.67 o
   1   3   4     1768.56     1780.21     28.26 o
   2   3   4      101.42      132.75     11.35 o
   3   3   4     2850.80     2723.35     63.11 o
   4   3   4     2011.79     1822.75     33.75 o
   5   3   4       89.36       87.61      5.91 o
   6   3   4      512.83      483.59      9.91 o
   7   3   4       73.40       72.03     33.01 o
   8   3   4       76.22       85.33     18.31 o
   9   3   4      228.29      243.10     13.22 o
 -10   4   4        1.65       11.23      6.93 o
  -9   4   4       12.10        1.23     22.01 o
  -8   4   4        9.80        1.60     29.57 o
  -7   4   4       87.79       94.88      6.34 o
  -6   4   4        4.85       12.30      6.04 o
  -5   4   4      708.70      761.28     34.15 o
  -4   4   4        1.09        5.55     14.39 o
  -3   4   4       29.09       33.73      4.26 o
  -2   4   4       92.08       69.28     21.34 o
  -1   4   4      996.35      963.41     18.60 o
   0   4   4       54.56       44.07     18.06 o
   1   4   4      268.11      290.40     31.76 o
   2   4   4      175.59      132.22     18.67 o
   3   4   4        6.54        3.07     12.08 o
   4   4   4      530.96      494.68      9.89 o
   5   4   4      661.06      661.84     32.12 o
   6   4   4       77.01       74.71      5.91 o
   7   4   4      166.41      152.95      6.30 o
   8   4   4      374.40      365.21     27.55 o
   9   4   4        0.47        1.27      7.87 o
  -9   5   4        6.91       11.69      8.40 o
  -8   5   4       14.88        7.60     13.62 o
  -7   5   4      125.33      135.42      6.57 o
  -6   5   4      913.89      891.57     15.60 o
  -5   5   4       60.38       33.65     27.51 o
  -4   5   4        4.19        2.18     14.89 o
  -3   5   4      537.81      502.44     18.52 o
  -2   5   4      324.48      335.57      7.27 o
  -1   5   4       34.29       37.55      4.24 o
   0   5   4      548.16      583.86     12.79 o
   1   5   4       62.63       40.86     15.31 o
   2   5   4     2150.42     2098.42     45.70 o
   3   5   4     1145.62     1096.07     35.76 o
   4   5   4      103.06      107.49      6.15 o
   5   5   4       46.27       45.14     17.10 o
   6   5   4        5.04       17.56     14.89 o
   7   5   4      115.69      102.75      4.80 o
   8   5   4      240.94      234.83     24.86 o
  -8   6   4      263.42      266.94     15.85 o
  -7   6   4        1.87       -7.48     20.19 o
  -6   6   4       10.32       -6.65     15.99 o
  -5   6   4      251.03      266.70     20.96 o
  -4   6   4       11.19       30.00      5.86 o
  -3   6   4      938.08      951.96     17.40 o
  -2   6   4        1.21      -15.92     15.92 o
  -1   6   4        0.57       -5.09     13.82 o
   0   6   4     2512.86     2499.62     43.09 o
   1   6   4      602.71      581.71     10.88 o
   2   6   4       72.76       69.33      4.81 o
   3   6   4        9.13       14.49      7.20 o
   4   6   4       56.62       52.52     22.30 o
   5   6   4      245.34      213.02      6.77 o
   6   6   4      201.20      186.93      5.85 o
   7   6   4        0.98        2.60      4.36 o
  -7   7   4      199.10      186.46     22.03 o
  -6   7   4      222.50      212.06     15.94 o
  -5   7   4       29.60       22.81      6.60 o
  -4   7   4      748.54      721.19     23.38 o
  -3   7   4        3.99      -10.16     30.39 o
  -2   7   4      151.77      136.49      5.69 o
  -1   7   4      811.54      811.14     15.16 o
   0   7   4      216.24      210.79     15.48 o
   1   7   4     1277.68     1225.17     23.14 o
   2   7   4       12.72        8.84      8.54 o
   3   7   4        0.35        8.08      9.78 o
   4   7   4      373.61      317.27     10.87 o
   5   7   4      189.10      176.41     13.93 o
   6   7   4       12.27        8.28      4.32 o
  -6   8   4        4.84        2.19     11.22 o
  -5   8   4        0.39        5.11      4.45 o
  -4   8   4       40.92       42.34      5.33 o
  -3   8   4        1.35        8.60     12.61 o
  -2   8   4       48.24       49.22      3.99 o
  -1   8   4       28.38       30.87      3.42 o
   0   8   4        0.52       -1.29     16.04 o
   1   8   4       13.24        4.22     12.14 o
   2   8   4       12.39       16.76     10.38 o
   3   8   4       41.84       54.09      9.39 o
   4   8   4       23.65       23.13      3.21 o
   5   8   4       27.69       25.73      8.46 o
  -3   9   4       24.97       15.55      3.43 o
  -2   9   4       17.06       12.36      7.24 o
  -1   9   4       22.03       11.01      2.91 o
   0   9   4        4.39        2.02      3.54 o
   1   9   4        7.90        4.20     10.98 o
   2   9   4       93.79       78.21      4.93 o
 -11   1   5       43.07       38.78      2.88 o
 -10   1   5        0.05       -3.91     10.31 o
  -9   1   5       13.10       17.42      6.30 o
  -8   1   5      142.10      146.59      9.15 o
  -7   1   5      303.80      320.94      8.28 o
  -6   1   5      366.14      360.16     32.41 o
  -5   1   5       38.56       24.49     16.21 o
  -4   1   5      123.26      167.69     13.88 o
  -3   1   5       12.08        0.17     24.34 o
  -2   1   5      184.91      136.00      4.02 o
  -1   1   5     2789.59     2773.17    159.90 o
   0   1   5     9938.69     9691.97    540.38 o
   1   1   5     5778.63     5169.79    481.77 o
   2   1   5      894.41      927.05     66.52 o
   3   1   5      718.84      603.89     47.32 o
   4   1   5      710.54      627.72     25.35 o
   5   1   5      215.00      193.18      7.15 o
   6   1   5      143.55      139.12      9.12 o
   7   1   5      194.44      200.62     15.95 o
   8   1   5       70.77       92.33      4.98 o
   9   1   5        2.32        0.67      4.64 o
  10   1   5       25.86       22.09      2.39 o
 -11   2   5      189.69      187.58     16.98 o
 -10   2   5       11.00       11.96     10.99 o
  -9   2   5       28.60       41.47      5.64 o
  -8   2   5       67.52       71.39      5.36 o
  -7   2   5      413.00      433.35     19.23 o
  -6   2   5      139.40      133.54      6.35 o
  -5   2   5     1173.27     1057.94     43.25 o
  -4   2   5     2706.92     2795.62     80.03 o
  -3   2   5      326.25      377.79     25.90 o
  -2   2   5     2280.19     2558.15     81.43 o
  -1   2   5        3.41       -9.86     27.14 o
   0   2   5     2084.07     2151.36     85.26 o
   1   2   5      274.49      294.40     13.13 o
   2   2   5      157.75      145.98      4.42 o
   3   2   5     3357.82     3023.22     64.14 o
   4   2   5       85.50       69.34     19.09 o
   5   2   5       55.99       74.55     24.94 o
   6   2   5      105.67      107.94      5.87 o
   7   2   5        0.97      -15.83     15.83 o
   8   2   5      246.50      238.82      6.61 o
   9   2   5        1.89        1.71      9.99 o
  10   2   5        4.51        3.97      5.43 o
 -10   3   5       45.18       41.36      4.21 o
  -9   3   5        5.11        1.57      4.83 o
  -8   3   5       65.53       70.62      6.01 o
  -7   3   5      129.81      131.70      6.90 o
  -6   3   5      108.87      111.05      6.78 o
  -5   3   5       58.83       47.38     21.86 o
  -4   3   5      992.75      996.59     17.36 o
  -3   3   5     1235.66     1332.76    109.65 o
  -2   3   5      157.38      229.03     35.84 o
  -1   3   5     2197.60     2343.89     54.71 o
   0   3   5     1549.03     1633.60     36.75 o
   1   3   5     1630.99     1825.60    113.01 o
   2   3   5        5.49        7.24     11.02 o
   3   3   5      197.99      145.04     11.99 o
   4   3   5      734.55      697.90     20.19 o
   5   3   5       29.08       31.75      5.54 o
   6   3   5      194.33      185.02     11.68 o
   7   3   5      542.56      529.32      9.93 o
   8   3   5       15.69       15.68      9.13 o
   9   3   5        4.48        2.08      4.07 o
 -10   4   5       81.98       80.36      3.34 o
  -9   4   5       39.99       31.46      7.26 o
  -8   4   5       79.52       78.89      8.24 o
  -7   4   5      890.12      887.17     15.76 o
  -6   4   5      368.09      356.64     28.13 o
  -5   4   5      241.04      259.05     11.77 o
  -4   4   5     2604.55     2787.71     46.53 o
  -3   4   5      226.78      243.28      6.43 o
  -2   4   5       21.53       29.28      4.79 o
  -1   4   5       77.28       83.01     11.92 o
   0   4   5      317.53      378.46     41.83 o
   1   4   5     1708.97     1659.35     31.25 o
   2   4   5      947.46     1009.46     18.17 o
   3   4   5      244.90      219.34      6.28 o
   4   4   5      372.43      341.38     12.87 o
   5   4   5       84.83       63.21      6.13 o
   6   4   5        0.27      -10.60     15.79 o
   7   4   5      140.31      151.15      6.39 o
   8   4   5        3.27       -0.57     14.93 o
   9   4   5        3.99        1.15      8.36 o
  -9   5   5      100.20       90.26      3.74 o
  -8   5   5       25.88       29.83      8.03 o
  -7   5   5        0.36      -17.03     17.03 o
  -6   5   5      173.26      156.73     10.56 o
  -5   5   5       36.99       38.74      5.91 o
  -4   5   5      426.25      416.62     11.43 o
  -3   5   5      505.52      529.77      9.91 o
  -2   5   5       18.86       -3.08     13.73 o
  -1   5   5        4.86        4.10     14.35 o
   0   5   5      172.63      190.81      5.69 o
   1   5   5       87.95       89.99      5.01 o
   2   5   5      369.54      342.92     31.37 o
   3   5   5       37.42       39.59      6.53 o
   4   5   5      157.44      156.46      6.54 o
   5   5   5      106.96      118.62      6.31 o
   6   5   5       22.47       23.73      5.47 o
   7   5   5       47.73       49.53      3.91 o
   8   5   5        6.19       10.17      2.87 o
  -8   6   5        4.10        9.53      9.27 o
  -7   6   5       53.51       56.09      9.04 o
  -6   6   5      194.45      182.44      6.59 o
  -5   6   5        6.68       -0.27     15.44 o
  -4   6   5       19.56       16.11     15.21 o
  -3   6   5     1008.23     1044.77     19.70 o
  -2   6   5        3.71      -14.22     14.33 o
  -1   6   5        9.71        4.82     14.92 o
   0   6   5      262.81      283.68     23.11 o
   1   6   5       80.97       86.11      4.85 o
   2   6   5      204.00      194.85     12.74 o
   3   6   5      605.89      627.67     19.84 o
   4   6   5      119.16      134.15      5.82 o
   5   6   5      187.06      173.62     14.47 o
   6   6   5      114.55      116.04      7.76 o
   7   6   5        0.40       -6.42      7.55 o
  -7   7   5        6.40       -7.48      9.08 o
  -6   7   5        4.74      -12.15     12.15 o
  -5   7   5        3.11       -5.14     13.24 o
  -4   7   5       25.19       22.18      5.35 o
  -3   7   5      153.54      168.79      6.87 o
  -2   7   5      151.50      149.58      5.78 o
  -1   7   5       32.59       30.73      6.37 o
   0   7   5      240.76      263.69     14.99 o
   1   7   5        9.17      -13.60     14.10 o
   2   7   5       87.07       77.69      4.72 o
   3   7   5        1.90      -11.17     12.69 o
   4   7   5       46.26       50.36      4.34 o
   5   7   5       76.17       64.42      6.56 o
   6   7   5       48.13       41.28      3.72 o
  -5   8   5       71.94       66.46      7.17 o
  -4   8   5       19.45       13.32      6.97 o
  -3   8   5       21.42       11.73     19.50 o
  -2   8   5       85.81       85.16      4.17 o
  -1   8   5       62.36       58.18      3.75 o
   0   8   5       72.59       62.52      4.13 o
   1   8   5      220.18      230.06      8.24 o
   2   8   5        9.37        8.65     10.11 o
   3   8   5       43.34       52.17      3.60 o
   4   8   5      137.83      130.56     12.00 o
  -2   9   5       59.61       52.97      2.70 o
  -1   9   5      236.17      213.25     13.40 o
   0   9   5        8.63       -7.24      8.63 o
   1   9   5        2.08       -2.37      6.49 o
 -11   0   6      446.02      443.81     40.50 o
 -10   0   6       94.04       98.52      6.66 o
  -9   0   6       39.24       30.20     14.53 o
  -8   0   6     4001.98     4157.98    125.87 o
  -7   0   6      193.72      200.19      7.00 o
  -6   0   6      149.74      178.74     16.08 o
  -5   0   6      309.84      328.98     14.58 o
  -4   0   6     1381.00     1232.16     97.25 o
  -3   0   6     6482.88     6715.60     87.74 o
  -2   0   6     9916.38    10432.45    190.03 o
  -1   0   6     6022.27     7037.44     84.74 o
   0   0   6     9541.07     8750.65    194.33 o
   1   0   6     1030.67     1039.43     32.55 o
   2   0   6     1106.20      989.44     17.84 o
   3   0   6        4.53       -1.73     14.04 o
   4   0   6     1737.52     1753.89     31.29 o
   5   0   6       57.41       60.37     18.90 o
   6   0   6      594.17      594.45     34.80 o
   7   0   6      433.81      444.93     41.24 o
   8   0   6      680.32      742.04     61.93 o
   9   0   6        0.09      -10.46     10.46 o
  10   0   6        2.02        2.57      5.55 o
 -11   1   6        1.57       -1.75      7.17 o
 -10   1   6       41.30       39.87     10.47 o
  -9   1   6       34.47       28.67     15.66 o
  -8   1   6       51.02       39.08      7.67 o
  -7   1   6      452.97      476.86     10.21 o
  -6   1   6     1207.03     1160.95     50.51 o
  -5   1   6     2867.01     2938.43    141.87 o
  -4   1   6     1119.15     1200.73    156.91 o
  -3   1   6     2875.92     2516.81    120.99 o
  -2   1   6     2879.45     2856.18    218.65 o
  -1   1   6       14.06       23.69      8.99 o
   0   1   6      488.71      507.58     10.65 o
   1   1   6      246.65      263.75     22.59 o
   2   1   6      828.11      702.95     11.86 o
   3   1   6     5399.17     4699.78    107.61 o
   4   1   6      210.26      174.41      6.07 o
   5   1   6        4.87       -7.49     13.31 o
   6   1   6      148.95      155.71      6.26 o
   7   1   6      224.46      233.40      7.78 o
   8   1   6        3.75       10.47     10.44 o
   9   1   6       15.26       10.69      8.94 o
 -11   2   6       30.71       28.72      7.17 o
 -10   2   6      134.82      148.47     15.23 o
  -9   2   6      610.85      628.79     16.00 o
  -8   2   6      251.31      262.69      7.72 o
  -7   2   6     1336.11     1331.58     40.84 o
  -6   2   6      291.89      308.90     11.29 o
  -5   2   6      125.34       92.39      5.90 o
  -4   2   6      287.87      313.37      6.71 o
  -3   2   6      430.72      450.74     30.41 o
  -2   2   6      158.23      158.53     12.21 o
  -1   2   6     3622.61     3730.21     60.40 o
   0   2   6       87.95       68.51      3.46 o
   1   2   6      720.86      712.95     12.68 o
   2   2   6     1662.28     1573.15     26.29 o
   3   2   6       30.81       38.54      4.84 o
   4   2   6       80.12       78.00      7.36 o
   5   2   6        4.38      -11.70     18.02 o
   6   2   6     1006.42      981.78     16.67 o
   7   2   6      372.10      413.33      9.24 o
   8   2   6      134.63      126.15      8.90 o
   9   2   6        7.28       -3.96      8.85 o
 -10   3   6       45.39       49.13      3.49 o
  -9   3   6       25.47       32.60      4.03 o
  -8   3   6      705.05      804.97     14.66 o
  -7   3   6        1.77       12.10     18.05 o
  -6   3   6      439.58      417.45      9.50 o
  -5   3   6      830.07      946.86     40.65 o
  -4   3   6     6036.56     6176.74    166.10 o
  -3   3   6       18.92       20.36      5.21 o
  -2   3   6       91.33       99.82      9.20 o
  -1   3   6     3190.69     3153.82     55.16 o
   0   3   6      558.81      592.72     12.66 o
   1   3   6     2306.92     2168.35     69.77 o
   2   3   6     1205.23     1039.14     38.82 o
   3   3   6      282.04      264.03     15.61 o
   4   3   6     2421.31     2286.51     72.63 o
   5   3   6      371.32      378.64     22.57 o
   6   3   6        5.94       13.86     14.63 o
   7   3   6       30.11       33.01      7.87 o
   8   3   6       23.20       24.26      3.38 o
   9   3   6       19.49       16.34      6.73 o
 -10   4   6      138.63      136.34      4.57 o
  -9   4   6      247.63      251.33      6.26 o
  -8   4   6      728.09      733.45     13.51 o
  -7   4   6       94.82      107.87     12.43 o
  -6   4   6      741.39      758.09     42.23 o
  -5   4   6       23.01       22.08     17.26 o
  -4   4   6     1166.80     1259.16     36.69 o
  -3   4   6     1681.89     1765.85     33.51 o
  -2   4   6      703.46      713.30     28.66 o
  -1   4   6       76.79       78.42      8.63 o
   0   4   6     5301.12     5423.64    190.47 o
   1   4   6     1264.68     1289.27     69.22 o
   2   4   6       24.66       16.36      5.39 o
   3   4   6      236.93      234.78     10.06 o
   4   4   6        0.41       -5.99     16.79 o
   5   4   6      182.95      191.33      9.53 o
   6   4   6     1133.67     1157.01     20.10 o
   7   4   6        9.26       13.96     11.31 o
   8   4   6       31.58       27.41     11.66 o
  -9   5   6       74.68       75.72     10.62 o
  -8   5   6       16.84       20.59      5.15 o
  -7   5   6      410.73      432.28      9.51 o
  -6   5   6       86.44      102.40     11.15 o
  -5   5   6     1774.74     1831.35     73.87 o
  -4   5   6      216.12      232.64      7.29 o
  -3   5   6      481.00      502.47     21.59 o
  -2   5   6       22.16       13.16      6.46 o
  -1   5   6      138.62      118.04     11.00 o
   0   5   6       79.86       78.69      4.69 o
   1   5   6        2.58       -2.83     13.83 o
   2   5   6        9.43       16.67      7.80 o
   3   5   6      813.87      794.11     14.23 o
   4   5   6       16.07        2.86     16.65 o
   5   5   6      286.47      262.00      9.49 o
   6   5   6       54.12       56.52     14.34 o
   7   5   6       16.79        3.27      9.66 o
   8   5   6       37.76       33.94      2.35 o
  -8   6   6       72.55       82.61      3.76 o
  -7   6   6      205.35      185.93      6.80 o
  -6   6   6      176.40      183.97      8.09 o
  -5   6   6        7.22        9.84     15.78 o
  -4   6   6       24.55       39.73      7.58 o
  -3   6   6       30.27       44.89     11.70 o
  -2   6   6      163.60      149.93      6.24 o
  -1   6   6       44.44       61.86     17.30 o
   0   6   6       16.03        7.12     16.47 o
   1   6   6      451.51      462.43      9.72 o
   2   6   6      102.23       94.79      5.02 o
   3   6   6       66.07       67.54     17.62 o
   4   6   6       77.08       55.05      5.08 o
   5   6   6       22.92       30.54      9.37 o
   6   6   6        9.84        1.99     10.38 o
   7   6   6        0.56        1.65      8.17 o
  -7   7   6       55.54       61.89      3.29 o
  -6   7   6      605.81      558.48     48.10 o
  -5   7   6      151.19      159.15      9.61 o
  -4   7   6      401.49      396.91      8.84 o
  -3   7   6       50.03       48.49      4.54 o
  -2   7   6       14.59       14.15      5.13 o
  -1   7   6        7.57       17.94     11.51 o
   0   7   6        0.52        5.27      7.40 o
   1   7   6       16.26       20.41      4.94 o
   2   7   6      159.25      147.27      7.29 o
   3   7   6       12.43        8.61     12.32 o
   4   7   6      220.50      220.12     16.88 o
   5   7   6        6.36       14.11      4.56 o
   6   7   6        2.82        5.45      3.65 o
  -5   8   6      240.78      192.54     17.22 o
  -4   8   6        8.31       14.25      9.78 o
  -3   8   6        6.39       -8.18     10.49 o
  -2   8   6      156.03      166.92     11.56 o
  -1   8   6      475.26      456.63      9.58 o
   0   8   6       98.92       80.16      3.86 o
   1   8   6       19.71        8.16     10.28 o
   2   8   6      523.24      529.53     29.46 o
   3   8   6       36.26       33.16     21.11 o
   4   8   6      112.44      107.62     17.01 o
  -1   9   6       14.97       15.26      2.10 o
   0   9   6       17.47       11.83     11.05 o
 -11   1   7       11.64       10.17      3.14 o
 -10   1   7       26.10       24.45     11.10 o
  -9   1   7      204.13      221.34     18.90 o
  -8   1   7      380.08      415.84      9.88 o
  -7   1   7       44.85       45.01     20.10 o
  -6   1   7     1544.29     1464.06    143.93 o
  -5   1   7      737.51      693.56     33.16 o
  -4   1   7      101.87      116.45      5.37 o
  -3   1   7      304.99      326.43     21.66 o
  -2   1   7     1899.09     2196.37    133.34 o
  -1   1   7     8393.59     7759.20    590.74 o
   0   1   7       52.06       58.02     16.59 o
   1   1   7      538.92      448.34      7.81 o
   2   1   7     1256.86     1112.36     18.66 o
   3   1   7      544.64      536.32     13.36 o
   4   1   7      151.18      153.27     16.92 o
   5   1   7      367.41      367.22     11.67 o
   6   1   7       25.50       11.74      8.49 o
   7   1   7       75.63       72.97      4.89 o
   8   1   7       10.35       -1.27     11.57 o
   9   1   7        1.89        4.58      8.06 o
 -11   2   7        9.68       -1.26      9.87 o
 -10   2   7        0.38        0.88     11.03 o
  -9   2   7       23.55      -12.78     14.12 o
  -8   2   7       64.41       67.49      9.84 o
  -7   2   7      403.12      415.97      9.95 o
  -6   2   7      275.05      288.81     19.49 o
  -5   2   7      114.37      114.73      6.16 o
  -4   2   7      157.53      157.53      5.66 o
  -3   2   7      699.61      723.60     13.64 o
  -2   2   7      377.11      421.89     12.13 o
  -1   2   7     4013.74     4189.25     66.62 o
   0   2   7     1170.49     1132.38    108.43 o
   1   2   7      637.73      592.73     10.20 o
   2   2   7      171.82      200.27     12.18 o
   3   2   7      961.07      926.20     50.40 o
   4   2   7      651.34      598.56     51.27 o
   5   2   7      648.04      636.99     11.37 o
   6   2   7     1456.25     1448.73     29.50 o
   7   2   7        2.15       -7.51     18.42 o
   8   2   7      250.90      257.86     17.41 o
   9   2   7        3.15        0.30      8.39 o
 -10   3   7        3.79       -9.22      9.22 o
  -9   3   7      111.41      125.99      5.15 o
  -8   3   7      460.07      497.69     10.33 o
  -7   3   7      549.34      518.50     12.65 o
  -6   3   7       27.14       30.78      8.16 o
  -5   3   7      195.25      193.59      6.92 o
  -4   3   7      553.42      552.74     32.54 o
  -3   3   7      464.05      502.74     27.78 o
  -2   3   7      447.19      435.61     41.10 o
  -1   3   7     1400.88     1546.21     42.95 o
   0   3   7       40.89       59.52      3.88 o
   1   3   7       24.36       31.17      8.56 o
   2   3   7     1548.85     1564.26     43.39 o
   3   3   7      426.56      357.98      7.66 o
   4   3   7       95.21       87.26      5.85 o
   5   3   7      146.31      139.54      6.44 o
   6   3   7        7.11        7.55     14.89 o
   7   3   7      315.66      311.02      7.17 o
   8   3   7       17.88        4.62      9.31 o
   9   3   7      112.10      101.68      3.16 o
 -10   4   7       45.64       40.83      2.68 o
  -9   4   7      220.20      211.05      5.74 o
  -8   4   7       56.86       61.00      5.25 o
  -7   4   7      250.34      249.67     15.27 o
  -6   4   7        6.52      -24.98     27.44 o
  -5   4   7       44.32       39.68      8.48 o
  -4   4   7      378.58      410.21      8.91 o
  -3   4   7       21.49       30.59      4.74 o
  -2   4   7      905.95      922.24     17.34 o
  -1   4   7     2492.93     2562.88     62.52 o
   0   4   7      170.80      180.02      6.65 o
   1   4   7       25.55       44.19      9.32 o
   2   4   7       58.18       40.54      9.65 o
   3   4   7      848.59      861.19     14.62 o
   4   4   7      116.93      123.04      6.27 o
   5   4   7      369.55      324.78     34.35 o
   6   4   7      138.62      180.10      8.58 o
   7   4   7       86.96       91.67      4.33 o
   8   4   7       11.88       15.79      2.98 o
  -9   5   7        0.26       -0.16      7.82 o
  -8   5   7        0.57       -1.29     16.38 o
  -7   5   7        1.56       11.28     13.37 o
  -6   5   7       94.76      102.09      6.39 o
  -5   5   7        7.11       13.86     16.63 o
  -4   5   7      126.66      137.56     11.24 o
  -3   5   7      268.60      282.49      7.53 o
  -2   5   7      228.69      212.30      6.73 o
  -1   5   7       65.42       75.43     20.40 o
   0   5   7      276.42      272.55     13.28 o
   1   5   7      403.25      394.16      8.77 o
   2   5   7      179.10      173.46     11.38 o
   3   5   7      360.11      364.44      8.54 o
   4   5   7       34.96       30.98     15.30 o
   5   5   7      174.17      156.16      9.62 o
   6   5   7       25.27       34.38     21.67 o
   7   5   7       52.71       56.58      3.26 o
  -8   6   7        7.26        6.29      8.02 o
  -7   6   7       36.26       28.25     11.41 o
  -6   6   7       80.25       88.34      5.30 o
  -5   6   7      371.42      397.73      9.03 o
  -4   6   7       39.61       48.75      9.67 o
  -3   6   7       83.40       77.79      5.32 o
  -2   6   7     1441.04     1571.40     30.03 o
  -1   6   7       94.86      106.61     15.71 o
   0   6   7        5.35      -10.23     12.99 o
   1   6   7      111.49      106.66      5.07 o
   2   6   7      243.86      247.92      6.73 o
   3   6   7        5.60       -7.82     35.75 o
   4   6   7        3.44      -11.30     14.19 o
   5   6   7       59.47       70.73      4.37 o
   6   6   7        3.21        4.22      8.34 o
   7   6   7        2.46        5.85      9.62 o
  -7   7   7       37.86       30.92     11.22 o
  -6   7   7        2.45      -11.73     14.91 o
  -5   7   7      174.28      184.84      5.76 o
  -4   7   7        0.23       -8.14     12.37 o
  -3   7   7        9.42        2.96     12.83 o
  -2   7   7        0.82       -6.94     12.82 o
  -1   7   7      138.41      143.03      5.49 o
   0   7   7      207.21      225.88     14.97 o
   1   7   7      114.60      112.26      7.21 o
   2   7   7       44.99       41.23      4.00 o
   3   7   7        0.67        4.83     10.71 o
   4   7   7       19.65       20.95      3.52 o
   5   7   7       16.72       18.75      2.98 o
  -5   8   7        4.01        1.97      7.76 o
  -4   8   7       73.63       63.23      3.75 o
  -3   8   7       82.01       90.01      4.08 o
  -2   8   7        0.51       -3.49      8.75 o
  -1   8   7      145.82      136.69      4.58 o
   0   8   7       14.73       16.90      3.49 o
   1   8   7        4.70        0.06      8.99 o
   2   8   7       73.97       79.16      5.50 o
   3   8   7        3.48        6.88      8.15 o
 -11   0   8      311.95      301.75     28.88 o
 -10   0   8       29.80       10.01     10.80 o
  -9   0   8      435.52      468.95     61.02 o
  -8   0   8      771.59      784.80     53.59 o
  -7   0   8      590.14      614.13     12.39 o
  -6   0   8     1999.25     2150.37    158.32 o
  -5   0   8     9628.27     8951.72    127.21 o
  -4   0   8        9.71      -16.90     16.90 o
  -3   0   8     7648.20     7722.64    553.78 o
  -2   0   8     1584.56     1579.51     29.84 o
  -1   0   8      686.85      789.79     26.46 o
   0   0   8     1626.23     1549.51     25.82 o
   1   0   8     9697.21     9244.67    140.29 o
   2   0   8     3125.15     2836.57    206.59 o
   3   0   8      160.90      143.02     10.54 o
   4   0   8      604.49      630.93     33.43 o
   5   0   8      979.99      970.24     48.00 o
   6   0   8      769.82      757.78     62.91 o
   7   0   8       24.64       29.44     17.65 o
   8   0   8       64.76       65.55      5.40 o
   9   0   8      233.02      264.46     34.69 o
 -11   1   8       27.32       26.19      2.42 o
 -10   1   8       34.94       32.11      4.09 o
  -9   1   8        6.99        4.06     15.58 o
  -8   1   8        9.10       18.05      9.73 o
  -7   1   8      297.25      317.55      8.84 o
  -6   1   8       64.94       60.48     24.80 o
  -5   1   8      150.02      160.86      6.64 o
  -4   1   8     3227.96     3356.95     76.77 o
  -3   1   8      123.43      140.13      7.95 o
  -2   1   8      115.52      162.15     15.65 o
  -1   1   8        7.62        9.05     13.65 o
   0   1   8       88.41      119.24     13.04 o
   1   1   8      291.77      237.44      7.66 o
   2   1   8     1901.76     1833.38     31.86 o
   3   1   8        5.75        0.58     17.28 o
   4   1   8      310.27      299.84      7.69 o
   5   1   8       17.30       25.13      6.48 o
   6   1   8       67.97       56.94     31.93 o
   7   1   8      273.09      287.61     20.78 o
   8   1   8       71.34       80.71     13.00 o
   9   1   8        0.60       -0.53      8.82 o
 -10   2   8      248.07      285.39     11.24 o
  -9   2   8       24.25       10.71     12.93 o
  -8   2   8       56.36       73.89     35.75 o
  -7   2   8        0.24       -1.96     18.22 o
  -6   2   8     1729.97     1692.63     28.94 o
  -5   2   8     1435.73     1354.28    103.95 o
  -4   2   8      150.44      175.96     15.28 o
  -3   2   8       38.03        7.52     13.97 o
  -2   2   8     1566.58     1685.27     31.37 o
  -1   2   8       53.43       60.08      4.69 o
   0   2   8       24.59       10.64      5.07 o
   1   2   8      148.48      134.00      5.08 o
   2   2   8     1649.55     1399.56     64.16 o
   3   2   8      486.50      484.52     24.92 o
   4   2   8      788.88      744.27     63.19 o
   5   2   8      453.34      437.89      9.37 o
   6   2   8      236.19      223.85     26.38 o
   7   2   8      138.45      147.84     13.16 o
   8   2   8      181.27      201.96     15.32 o
   9   2   8       52.80       51.21      5.06 o
 -10   3   8       52.49       62.31      7.00 o
  -9   3   8       63.45       46.93      4.34 o
  -8   3   8       44.46       56.50     12.00 o
  -7   3   8       44.41       65.91     26.59 o
  -6   3   8      388.21      356.98     13.35 o
  -5   3   8      856.44      865.49     26.01 o
  -4   3   8        0.30       -8.19     14.55 o
  -3   3   8     1425.66     1529.59     71.93 o
  -2   3   8      198.24      196.50      5.70 o
  -1   3   8       78.42       90.59      4.65 o
   0   3   8      123.85       85.22      7.04 o
   1   3   8      473.69      411.89     20.65 o
   2   3   8       77.33       63.00      4.81 o
   3   3   8      851.02      841.57     25.52 o
   4   3   8       17.58       19.49      8.53 o
   5   3   8        9.98        1.63     18.99 o
   6   3   8      281.48      297.87     19.79 o
   7   3   8       19.46       10.04     11.69 o
   8   3   8        6.50        6.56      7.53 o
 -10   4   8      199.32      191.31      6.25 o
  -9   4   8       80.85      100.01      5.73 o
  -8   4   8       86.20       88.70      5.30 o
  -7   4   8      706.93      744.88     13.33 o
  -6   4   8      138.38      117.38     16.17 o
  -5   4   8       18.12        6.77     18.35 o
  -4   4   8      340.86      347.00     10.02 o
  -3   4   8       21.15       20.87     15.07 o
  -2   4   8      417.72      473.51     17.82 o
  -1   4   8      710.55      727.49     59.91 o
   0   4   8        2.22       13.29      5.97 o
   1   4   8       10.87       -2.42     12.73 o
   2   4   8      146.17      130.24      5.52 o
   3   4   8      281.03      279.64     11.30 o
   4   4   8      506.73      454.92     17.45 o
   5   4   8       11.15       15.62      5.84 o
   6   4   8        1.58      -10.43     13.20 o
   7   4   8       57.72       57.27      3.60 o
   8   4   8       22.98       18.56      8.51 o
  -9   5   8      138.17      148.31     10.97 o
  -8   5   8       49.09       55.49      5.66 o
  -7   5   8       17.90       -6.29     16.04 o
  -6   5   8      443.98      444.65     17.56 o
  -5   5   8      476.69      492.28     10.39 o
  -4   5   8       78.87       76.15      5.49 o
  -3   5   8        5.35      -16.41     16.41 o
  -2   5   8     1117.09     1275.02     46.42 o
  -1   5   8      313.26      343.43      8.05 o
   0   5   8      434.04      410.51      8.76 o
   1   5   8      343.27      360.15      8.11 o
   2   5   8      138.64      141.07      5.81 o
   3   5   8      365.64      364.70     14.87 o
   4   5   8      166.07      180.75      8.15 o
   5   5   8       92.11       86.59      8.44 o
   6   5   8      374.03      399.06     17.91 o
   7   5   8       50.74       55.23      2.82 o
  -8   6   8       22.45       36.74     19.73 o
  -7   6   8        8.15       18.52      5.44 o
  -6   6   8       27.70       20.04     13.89 o
  -5   6   8        0.37        4.33     13.77 o
  -4   6   8       83.23       88.28      7.71 o
  -3   6   8      659.32      708.70     13.83 o
  -2   6   8       23.49       35.53     11.56 o
  -1   6   8        5.91       -4.66     28.56 o
   0   6   8       14.88       13.00      6.37 o
   1   6   8       25.00       26.27     12.07 o
   2   6   8      136.48      143.36     12.40 o
   3   6   8      115.90      110.94     10.08 o
   4   6   8       21.07       14.32     12.88 o
   5   6   8       59.47       63.46      9.69 o
   6   6   8      134.10      149.11      6.03 o
  -7   7   8        6.75        4.21      3.68 o
  -6   7   8        1.26        3.27      9.77 o
  -5   7   8      134.11      140.76     16.13 o
  -4   7   8      138.78      137.61      5.31 o
  -3   7   8        0.49        4.08     10.94 o
  -2   7   8      219.63      220.89      9.67 o
  -1   7   8       35.33       41.30      7.87 o
   0   7   8        0.62       -6.36     10.61 o
   1   7   8      249.37      249.71     23.91 o
   2   7   8        5.84        8.15      6.34 o
   3   7   8       13.10       13.56      4.27 o
   4   7   8        2.26        3.36      9.45 o
   5   7   8      203.95      221.74      4.78 o
  -4   8   8       77.95       85.34      6.03 o
  -3   8   8        9.25        1.24     17.23 o
  -2   8   8       47.85       45.52      3.28 o
  -1   8   8      119.85      109.31      4.16 o
   0   8   8        5.15       10.21      3.89 o
   1   8   8        4.22       -9.05      9.29 o
   2   8   8       93.19       84.75      6.48 o
   3   8   8        0.59        3.33      6.62 o
 -10   1   9       21.57       24.39      5.42 o
  -9   1   9      226.27      254.73     18.22 o
  -8   1   9      102.24      106.40      5.82 o
  -7   1   9        7.03       -5.77     18.83 o
  -6   1   9      364.30      372.93     27.76 o
  -5   1   9      235.41      291.19      8.82 o
  -4   1   9       55.42       59.59     20.21 o
  -3   1   9     1577.83     1368.39     29.99 o
  -2   1   9      968.21      944.59     35.62 o
  -1   1   9     2197.55     2277.27    196.16 o
   0   1   9      201.44      167.14      8.86 o
   1   1   9       45.82       59.40      5.03 o
   2   1   9     1535.63     1536.65     42.64 o
   3   1   9        8.67      -20.33     31.26 o
   4   1   9      151.00      135.35     11.26 o
   5   1   9     1948.25     2012.23     50.97 o
   6   1   9        9.18      -10.28     14.02 o
   7   1   9       71.69       87.63      4.37 o
   8   1   9       34.43       41.24      6.54 o
   9   1   9       71.88       64.82      3.44 o
 -10   2   9       78.63      101.92     11.94 o
  -9   2   9      104.72      101.88      4.94 o
  -8   2   9       51.56       42.69      5.27 o
  -7   2   9     1854.09     1810.18     53.57 o
  -6   2   9      568.64      585.11     22.84 o
  -5   2   9      711.62      733.66     32.24 o
  -4   2   9      386.47      381.59      8.26 o
  -3   2   9      534.54      558.63     10.80 o
  -2   2   9     1083.78     1268.02     25.52 o
  -1   2   9      242.39      248.22     23.88 o
   0   2   9     3087.91     3103.92    123.95 o
   1   2   9      159.22      147.17      5.58 o
   2   2   9      492.51      525.58     52.46 o
   3   2   9        1.99       -1.77     18.49 o
   4   2   9      346.10      334.45     15.34 o
   5   2   9       99.10       95.16      5.89 o
   6   2   9      209.78      224.23     11.42 o
   7   2   9      105.53      105.02      4.64 o
   8   2   9       11.01       -0.40      8.88 o
 -10   3   9       83.76       86.69     16.55 o
  -9   3   9       20.31       20.81     11.99 o
  -8   3   9       27.26       21.79      7.59 o
  -7   3   9        7.86       -7.35     18.95 o
  -6   3   9      363.82      350.00     20.68 o
  -5   3   9       49.97       64.29      6.39 o
  -4   3   9      144.44      173.83     22.76 o
  -3   3   9      988.66     1071.22     26.49 o
  -2   3   9        9.13      -13.99     13.99 o
  -1   3   9      177.39      185.77      5.83 o
   0   3   9      399.09      435.61     11.76 o
   1   3   9     1682.05     1689.30     36.36 o
   2   3   9       16.13       14.20      6.92 o
   3   3   9      176.65      181.15      6.76 o
   4   3   9       39.11       45.65      5.62 o
   5   3   9      182.78      186.29     17.39 o
   6   3   9       16.87       23.76      8.10 o
   7   3   9      117.22      123.39      4.29 o
   8   3   9       32.41       26.96      5.91 o
  -9   4   9      141.41      169.19      5.20 o
  -8   4   9      248.03      245.93      7.03 o
  -7   4   9      614.80      644.15     31.02 o
  -6   4   9      352.03      336.27      9.42 o
  -5   4   9        1.97        6.09     21.42 o
  -4   4   9      281.36      297.28     37.66 o
  -3   4   9      382.41      418.13      9.08 o
  -2   4   9      557.25      635.53     13.18 o
  -1   4   9       11.75        6.93     13.70 o
   0   4   9      342.62      318.69     20.64 o
   1   4   9     1832.36     1768.57     36.02 o
   2   4   9       77.25       58.88      5.26 o
   3   4   9       26.38       18.11      7.29 o
   4   4   9        1.22      -16.98     16.98 o
   5   4   9       48.89       55.38     16.21 o
   6   4   9       24.87       29.89      4.53 o
   7   4   9       99.39       98.74      3.81 o
  -9   5   9       20.58       21.65      5.39 o
  -8   5   9      110.59      117.86      6.81 o
  -7   5   9       46.10       52.13      9.30 o
  -6   5   9      297.74      300.83      8.25 o
  -5   5   9       44.59       59.64     16.03 o
  -4   5   9        0.18        4.57     23.09 o
  -3   5   9      244.99      259.77     16.45 o
  -2   5   9      153.96      154.36      6.31 o
  -1   5   9       17.33       24.03      4.63 o
   0   5   9      136.37      119.03      8.91 o
   1   5   9      303.31      322.13     20.41 o
   2   5   9      238.26      238.50     13.80 o
   3   5   9      496.70      488.93     12.48 o
   4   5   9        4.96      -11.10     14.47 o
   5   5   9       24.05       16.36     13.40 o
   6   5   9       18.44       14.78      8.94 o
   7   5   9       59.72       58.60      2.86 o
  -8   6   9       16.39       18.65      2.86 o
  -7   6   9       13.37       13.76     10.38 o
  -6   6   9      141.91      152.38      5.66 o
  -5   6   9      151.36      166.98      7.40 o
  -4   6   9        0.57       10.94     14.19 o
  -3   6   9       17.98       19.31      9.28 o
  -2   6   9      115.04      116.06      5.49 o
  -1   6   9      334.93      354.97     21.66 o
   0   6   9       23.91       17.33      5.33 o
   1   6   9      250.12      271.71      8.01 o
   2   6   9      670.44      668.05     36.93 o
   3   6   9        2.70        9.32      4.07 o
   4   6   9       83.73       75.94     36.92 o
   5   6   9        0.97        5.83      9.19 o
   6   6   9       32.54       30.00      2.82 o
  -6   7   9        2.94        4.73      9.01 o
  -5   7   9        2.89        0.50     10.80 o
  -4   7   9       68.80       78.01      4.34 o
  -3   7   9       12.67       17.28      4.48 o
  -2   7   9       28.30       25.71      8.42 o
  -1   7   9       16.71       22.45      5.14 o
   0   7   9        1.43       -0.63      9.80 o
   1   7   9       14.74       15.00      4.31 o
   2   7   9        4.08        1.98     11.10 o
   3   7   9       60.22       56.89      3.80 o
   4   7   9       13.08       -2.98      8.17 o
  -4   8   9       29.26       24.50      2.72 o
  -3   8   9        0.21       -4.00      4.00 o
  -2   8   9        1.99        7.82      7.45 o
  -1   8   9       95.03       76.62      3.71 o
   0   8   9       27.49       25.58      2.76 o
   1   8   9       89.23       78.64      4.86 o
   2   8   9       19.88       17.40      3.84 o
 -10   0  10      162.00      201.23     10.83 o
  -9   0  10       59.66       51.73      9.24 o
  -8   0  10        5.03        8.54     16.71 o
  -7   0  10      721.89      734.58     14.80 o
  -6   0  10      229.43      284.77     16.70 o
  -5   0  10     1762.95     1735.34    115.65 o
  -4   0  10      432.49      446.84     26.34 o
  -3   0  10      934.63     1000.45     93.68 o
  -2   0  10     1608.09     1894.45     61.99 o
  -1   0  10      220.34      209.56      8.62 o
   0   0  10        7.90        1.47     13.94 o
   1   0  10      249.38      216.54     38.68 o
   2   0  10     1012.56      981.69     16.51 o
   3   0  10        3.83        3.09     18.19 o
   4   0  10       32.44       32.16      7.58 o
   5   0  10     1256.90     1306.17    106.53 o
   6   0  10       23.45       33.41      9.34 o
   7   0  10       31.96       31.58      7.96 o
   8   0  10      234.69      264.99     20.43 o
 -10   1  10       76.46       81.19     14.11 o
  -9   1  10      271.46      313.87     38.73 o
  -8   1  10        0.26      -18.77     24.42 o
  -7   1  10       46.45       46.45      8.77 o
  -6   1  10     1907.67     1887.15    131.63 o
  -5   1  10      450.25      403.85      9.67 o
  -4   1  10      260.37      236.24      7.31 o
  -3   1  10      403.73      454.04     43.57 o
  -2   1  10      201.54      228.83      6.33 o
  -1   1  10     1417.78     1545.43     91.14 o
   0   1  10     1740.34     1557.05    141.10 o
   1   1  10      288.42      301.17     24.51 o
   2   1  10      206.17      232.17      7.33 o
   3   1  10     1815.81     1797.23    128.57 o
   4   1  10      948.98      947.33     39.72 o
   5   1  10       28.49        0.21     15.79 o
   6   1  10       37.76       39.97      5.48 o
   7   1  10      139.55      143.88     11.15 o
   8   1  10       44.01       46.69      7.91 o
 -10   2  10      721.63      724.48     47.75 o
  -9   2  10      220.04      235.44     18.38 o
  -8   2  10       57.80       47.83      5.20 o
  -7   2  10       69.88       65.85     12.26 o
  -6   2  10      159.72      109.94     20.89 o
  -5   2  10      169.72      162.51      7.10 o
  -4   2  10     2731.60     2808.55     47.22 o
  -3   2  10      103.42      122.07     11.26 o
  -2   2  10     3657.95     3873.02     99.80 o
  -1   2  10     3547.33     3350.21    294.48 o
   0   2  10       43.18       47.83      4.98 o
   1   2  10      652.30      593.16     58.44 o
   2   2  10       20.79       12.29     16.98 o
   3   2  10       36.50       43.63     18.44 o
   4   2  10     1142.44     1130.99     57.25 o
   5   2  10       28.89       -4.52     24.19 o
   6   2  10      417.82      454.85      8.96 o
   7   2  10      183.12      209.95     29.14 o
   8   2  10       18.73       17.85      2.87 o
 -10   3  10       79.74       83.79      5.70 o
  -9   3  10       32.44       26.46      9.50 o
  -8   3  10      291.65      328.57      8.17 o
  -7   3  10      452.15      462.79     45.78 o
  -6   3  10      121.75      119.05     12.34 o
  -5   3  10      235.80      230.36     13.12 o
  -4   3  10     2253.60     2342.39     45.45 o
  -3   3  10       58.58       53.85      7.23 o
  -2   3  10      482.49      489.01     40.48 o
  -1   3  10       67.01       54.38     15.01 o
   0   3  10      443.66      403.05     11.91 o
   1   3  10     2192.61     2267.46     39.07 o
   2   3  10      607.14      592.61     12.08 o
   3   3  10        2.28        4.34     21.83 o
   4   3  10      270.87      262.09     35.57 o
   5   3  10      701.66      693.29     52.08 o
   6   3  10       42.58       36.21     17.15 o
   7   3  10      169.37      169.81      9.77 o
   8   3  10       30.75       29.12      3.12 o
  -9   4  10      369.94      385.40      8.47 o
  -8   4  10        0.86      -13.03     13.03 o
  -7   4  10      184.40      209.04     35.91 o
  -6   4  10        0.97       10.60     17.15 o
  -5   4  10      273.01      253.00     11.18 o
  -4   4  10        0.23       16.21     16.47 o
  -3   4  10     2646.51     2721.04     50.19 o
  -2   4  10       36.74       48.20      9.72 o
  -1   4  10      104.23      116.77      5.78 o
   0   4  10     1508.42     1573.80     50.90 o
   1   4  10       30.34       25.90      8.38 o
   2   4  10       41.52       22.17     18.03 o
   3   4  10       62.18       67.13     24.69 o
   4   4  10      171.94      177.66      6.49 o
   5   4  10       57.00       69.12      4.75 o
   6   4  10      193.62      216.01      5.96 o
   7   4  10        9.27       13.50      5.03 o
  -8   5  10      342.30      373.97     32.61 o
  -7   5  10       11.28        0.80     14.87 o
  -6   5  10      123.08      145.55     10.96 o
  -5   5  10      175.15      206.72      8.86 o
  -4   5  10      277.15      300.62      8.62 o
  -3   5  10      244.93      249.57      7.45 o
  -2   5  10      287.37      308.48     20.78 o
  -1   5  10      107.39      115.72     19.19 o
   0   5  10      699.25      761.24     15.16 o
   1   5  10       90.36       97.02      5.46 o
   2   5  10      265.09      294.46     36.53 o
   3   5  10      193.21      194.04      9.73 o
   4   5  10        0.29       -3.80     13.57 o
   5   5  10       18.23       25.44      3.55 o
   6   5  10        0.65        7.49      6.69 o
  -7   6  10        4.11       -1.13     13.03 o
  -6   6  10        0.33        2.44     13.09 o
  -5   6  10       11.50        3.82     24.34 o
  -4   6  10       17.88       22.69      8.97 o
  -3   6  10      256.16      288.76     23.00 o
  -2   6  10      508.46      531.16     10.79 o
  -1   6  10      103.59      105.64      5.17 o
   0   6  10      261.63      288.35     13.38 o
   1   6  10      114.16      128.55      5.34 o
   2   6  10        0.16       -7.64     13.06 o
   3   6  10        5.67       -0.45     12.35 o
   4   6  10        5.72        5.42      9.96 o
   5   6  10       62.63       67.12      4.90 o
  -6   7  10        6.49       -4.67      8.44 o
  -5   7  10       95.99       95.21      4.34 o
  -4   7  10       69.00       65.33      3.89 o
  -3   7  10        0.51       -2.28     18.27 o
  -2   7  10      152.87      161.03      5.17 o
  -1   7  10      119.48      125.48      4.69 o
   0   7  10        3.75        1.92      9.97 o
   1   7  10      139.66      147.36     10.34 o
   2   7  10        3.96        3.19     21.86 o
   3   7  10       32.56       31.24      3.14 o
   4   7  10      117.07      117.61     12.74 o
  -3   8  10       84.27       88.77      3.30 o
  -2   8  10        4.68       -4.41     13.63 o
  -1   8  10      329.31      320.52     13.38 o
   0   8  10       64.97       56.08      4.99 o
   1   8  10       12.07       12.09      7.83 o
 -10   1  11       20.59       20.28      5.23 o
  -9   1  11       25.06       43.19      7.92 o
  -8   1  11      864.06      916.45     21.66 o
  -7   1  11      237.23      228.39      8.09 o
  -6   1  11       13.10       26.31      9.12 o
  -5   1  11       62.11       62.17      6.54 o
  -4   1  11      819.27      806.72     49.75 o
  -3   1  11      300.71      367.34      8.44 o
  -2   1  11      483.29      474.20      9.18 o
  -1   1  11      268.35      263.66     10.42 o
   0   1  11      292.57      253.49     17.97 o
   1   1  11      113.87      131.38      6.94 o
   2   1  11      497.31      528.54     32.93 o
   3   1  11      302.56      291.26     16.09 o
   4   1  11        0.55      -17.15     17.15 o
   5   1  11      257.26      273.46      8.45 o
   6   1  11      225.56      239.29     12.70 o
   7   1  11       79.07       92.74      9.06 o
   8   1  11       46.11       53.01     10.63 o
 -10   2  11        2.17        5.90      7.47 o
  -9   2  11        3.35      -10.93     10.93 o
  -8   2  11        1.68        8.46     14.87 o
  -7   2  11       21.08       25.68     17.14 o
  -6   2  11       13.66      -20.02     20.02 o
  -5   2  11       15.91        2.53     19.01 o
  -4   2  11      460.85      463.75     16.28 o
  -3   2  11     1041.94     1076.27     74.81 o
  -2   2  11       21.50        7.81     15.32 o
  -1   2  11      230.71      219.02      6.94 o
   0   2  11        1.23        8.81     15.65 o
   1   2  11      300.15      290.56      7.97 o
   2   2  11      183.91      191.35      7.26 o
   3   2  11     1191.90     1137.14    102.39 o
   4   2  11      690.21      717.14     37.57 o
   5   2  11        0.15       10.03     19.18 o
   6   2  11       91.29      109.69      9.56 o
   7   2  11        0.05        2.41      7.91 o
  -9   3  11        2.54        4.66      4.81 o
  -8   3  11      179.62      194.34      8.71 o
  -7   3  11      211.26      223.99     21.98 o
  -6   3  11      205.53      201.55     10.63 o
  -5   3  11        7.10       14.91     16.04 o
  -4   3  11       47.42       62.32      5.53 o
  -3   3  11      125.79      126.05     12.40 o
  -2   3  11      374.65      406.41     25.29 o
  -1   3  11       66.83       75.72      7.48 o
   0   3  11       86.69       77.49      6.95 o
   1   3  11      548.91      560.92     10.47 o
   2   3  11       68.15       55.19     13.80 o
   3   3  11      297.38      300.27     19.66 o
   4   3  11      128.36      128.83     15.22 o
   5   3  11        4.32        9.39      3.96 o
   6   3  11        0.06       -1.57     10.13 o
   7   3  11      159.11      164.66     17.74 o
  -9   4  11        0.12       -6.30      9.07 o
  -8   4  11        4.94       -2.79     19.55 o
  -7   4  11       61.15       66.47     13.02 o
  -6   4  11      156.59      148.42     12.55 o
  -5   4  11      307.30      332.41      8.88 o
  -4   4  11      530.31      566.01     11.62 o
  -3   4  11       47.75       37.09     11.33 o
  -2   4  11       28.64       36.02      6.89 o
  -1   4  11        3.60       20.18     15.04 o
   0   4  11      175.80      202.29      6.82 o
   1   4  11      304.21      319.48     14.81 o
   2   4  11      455.81      439.67      9.83 o
   3   4  11      470.19      478.63     17.96 o
   4   4  11       43.13       51.51     10.75 o
   5   4  11        2.09       -0.73      5.39 o
   6   4  11        0.96       -8.08     23.83 o
  -8   5  11       33.18       39.89      6.73 o
  -7   5  11       10.58       15.35     13.14 o
  -6   5  11      154.33      179.38      6.44 o
  -5   5  11        3.90        9.28     14.50 o
  -4   5  11       99.75      122.05     12.13 o
  -3   5  11       22.85       30.00      4.64 o
  -2   5  11       50.89       36.81     12.78 o
  -1   5  11      317.31      342.26      8.27 o
   0   5  11      428.80      467.45     17.86 o
   1   5  11       49.37       43.33      4.77 o
   2   5  11        0.83        7.97      6.36 o
   3   5  11       11.20       15.37      6.35 o
   4   5  11       25.73       43.22      8.05 o
   5   5  11       35.47       28.78      3.35 o
   6   5  11       17.15       18.68      4.08 o
  -7   6  11        0.87        2.76      8.38 o
  -6   6  11        6.08        4.22     11.07 o
  -5   6  11      825.93      822.26     16.56 o
  -4   6  11      124.36      157.56      5.70 o
  -3   6  11        2.27       11.12     12.23 o
  -2   6  11      111.36      110.24      7.88 o
  -1   6  11       67.66       80.48      4.68 o
   0   6  11      211.46      219.87      8.43 o
   1   6  11       13.72        7.78     11.99 o
   2   6  11        3.25       14.66     12.54 o
   3   6  11      140.78      128.52      4.90 o
   4   6  11        0.41       -6.95     10.42 o
   5   6  11       12.34        6.39     10.79 o
  -5   7  11        1.63        0.47      4.29 o
  -4   7  11      110.07      108.07      4.44 o
  -3   7  11        8.00       11.33      9.82 o
  -2   7  11        7.32        5.34     12.66 o
  -1   7  11        3.76        6.17      9.17 o
   0   7  11       70.52       77.14      3.81 o
   1   7  11        1.24       -9.54      9.63 o
   2   7  11       25.40       26.24      8.60 o
   3   7  11        3.94        3.97      8.13 o
 -10   0  12      301.80      230.97     18.79 o
  -9   0  12      191.17      193.56      6.41 o
  -8   0  12      903.52     1011.39     75.22 o
  -7   0  12      181.28      210.43     29.41 o
  -6   0  12        5.31       13.58     22.03 o
  -5   0  12      910.04      945.27     61.68 o
  -4   0  12     1398.48     1460.93     81.48 o
  -3   0  12     1724.26     1771.98    138.63 o
  -2   0  12     2713.46     2909.98    156.93 o
  -1   0  12      952.00      919.67     89.57 o
   0   0  12     2247.47     2565.31    143.73 o
   1   0  12      601.61      603.42     81.20 o
   2   0  12     1715.43     1601.12     70.24 o
   3   0  12        1.62       -9.51     19.59 o
   4   0  12      275.74      256.52      8.10 o
   5   0  12       44.12       58.86     19.91 o
   6   0  12      619.29      645.28     90.82 o
   7   0  12        2.88       -3.23      9.75 o
 -10   1  12       52.60       51.08      2.97 o
  -9   1  12       54.93       48.99      4.80 o
  -8   1  12      417.80      445.68     23.55 o
  -7   1  12      243.34      292.32     25.64 o
  -6   1  12       18.96       51.73     22.56 o
  -5   1  12     1587.33     1569.13     75.08 o
  -4   1  12     1379.13     1403.59     27.09 o
  -3   1  12       55.50       43.59     19.13 o
  -2   1  12       41.08       43.22      5.38 o
  -1   1  12       52.29       56.43      5.83 o
   0   1  12       23.92       28.04      7.24 o
   1   1  12      693.31      707.10     33.59 o
   2   1  12       30.52        5.93     20.55 o
   3   1  12       12.81        3.83     19.18 o
   4   1  12       38.00        9.93     17.78 o
   5   1  12       75.64       86.76     13.62 o
   6   1  12        0.34        0.86     10.89 o
   7   1  12       88.15       93.24     14.79 o
 -10   2  12      105.24       87.16      8.46 o
  -9   2  12      551.65      525.56     19.05 o
  -8   2  12       11.94       16.82     13.15 o
  -7   2  12      105.64      105.05      6.15 o
  -6   2  12      201.24      177.58      7.40 o
  -5   2  12       46.24       28.29     21.01 o
  -4   2  12       48.26       24.19     17.87 o
  -3   2  12      197.07      216.37     15.54 o
  -2   2  12       52.84       62.18      5.75 o
  -1   2  12     3001.77     3165.36    171.20 o
   0   2  12      137.93      136.76     15.21 o
   1   2  12       14.64        4.62     11.27 o
   2   2  12      647.34      661.89     12.40 o
   3   2  12      111.53      116.09      9.55 o
   4   2  12        9.66       -1.85     15.54 o
   5   2  12        5.70      -13.64     21.56 o
   6   2  12       20.17       21.32      3.92 o
   7   2  12       29.35       34.71      3.99 o
  -9   3  12        7.03        6.71      8.79 o
  -8   3  12       76.39       92.16      4.87 o
  -7   3  12       93.37      107.88     10.50 o
  -6   3  12      869.57      874.85     41.58 o
  -5   3  12       42.57        6.02     18.43 o
  -4   3  12      361.64      346.59      9.37 o
  -3   3  12      625.57      660.85     19.41 o
  -2   3  12       21.42       17.28      6.93 o
  -1   3  12       32.51       22.63     15.62 o
   0   3  12      924.59      921.73     43.43 o
   1   3  12       97.52      109.87     17.10 o
   2   3  12       99.02       91.60      6.28 o
   3   3  12      142.65      133.56      6.34 o
   4   3  12      111.79      160.46     16.73 o
   5   3  12        0.67       14.49     10.04 o
   6   3  12       25.42       37.85      6.70 o
   7   3  12        4.08       -2.76      8.02 o
  -9   4  12        9.67       11.86      3.55 o
  -8   4  12       87.77       96.66     11.96 o
  -7   4  12       53.13       63.75      7.50 o
  -6   4  12        0.56      -16.70     16.70 o
  -5   4  12      357.98      391.19     13.97 o
  -4   4  12        1.77      -13.05     15.66 o
  -3   4  12       39.35       22.66     16.64 o
  -2   4  12     1138.14     1335.56     36.35 o
  -1   4  12      137.53      182.14      6.76 o
   0   4  12      156.85      191.95     15.04 o
   1   4  12       77.67       76.63     12.60 o
   2   4  12      137.11      150.71      6.52 o
   3   4  12        5.55        7.94     15.59 o
   4   4  12      282.91      321.31     34.72 o
   5   4  12       91.06      110.82      9.78 o
   6   4  12        2.84        7.90      3.29 o
  -8   5  12        5.12       -0.30      8.31 o
  -7   5  12       98.99      108.93      5.01 o
  -6   5  12      151.63      160.00     14.24 o
  -5   5  12       65.19       72.98      5.15 o
  -4   5  12       55.68       62.54      4.88 o
  -3   5  12      204.40      225.83      7.17 o
  -2   5  12      169.46      190.18     15.16 o
  -1   5  12      319.02      339.11      8.40 o
   0   5  12       33.19       28.74      6.62 o
   1   5  12        7.62        5.68     14.48 o
   2   5  12       28.19       35.26      4.57 o
   3   5  12      406.78      474.19     12.44 o
   4   5  12        1.09        5.49     16.38 o
   5   5  12        5.55        7.18      7.14 o
  -6   6  12      151.80      144.15      5.07 o
  -5   6  12       77.01       80.28      6.75 o
  -4   6  12       18.39       18.28      8.03 o
  -3   6  12      111.37      138.83      8.49 o
  -2   6  12      101.91      110.69      4.93 o
  -1   6  12       10.36        2.60     19.07 o
   0   6  12        8.08        7.05     12.04 o
   1   6  12      384.91      392.86      8.30 o
   2   6  12        3.81       -4.25     10.51 o
   3   6  12        9.63        4.56      9.70 o
   4   6  12       18.69       21.29      4.09 o
  -4   7  12      332.76      325.58     11.60 o
  -3   7  12        1.70       -2.43      8.45 o
  -2   7  12       54.82       50.91      8.67 o
  -1   7  12       81.01       83.53      4.76 o
   0   7  12        4.81       -0.79      8.08 o
   1   7  12       24.61        8.95      9.03 o
   2   7  12      180.53      179.78      8.42 o
  -9   1  13        6.47        3.46      9.14 o
  -8   1  13       93.95      103.16     15.29 o
  -7   1  13       16.12       10.97     16.44 o
  -6   1  13       64.05       76.87     39.53 o
  -5   1  13      700.18      619.06     20.60 o
  -4   1  13      493.96      529.30     12.35 o
  -3   1  13       83.28       49.03      7.63 o
  -2   1  13     1198.78     1320.22     25.79 o
  -1   1  13        0.64        2.56     26.66 o
   0   1  13      118.60      108.71      7.10 o
   1   1  13       23.74       28.05     25.46 o
   2   1  13      314.63      358.73     45.65 o
   3   1  13      772.41      858.69     24.32 o
   4   1  13        3.84      -15.29     15.29 o
   5   1  13        0.50       -2.90      5.24 o
   6   1  13        8.31       10.71      8.56 o
   7   1  13       78.76       87.50     12.12 o
  -9   2  13      235.75      228.08     10.03 o
  -8   2  13       26.86       26.87      3.81 o
  -7   2  13      216.64      229.92      7.67 o
  -6   2  13        1.40       13.90     16.20 o
  -5   2  13      719.11      687.38     25.48 o
  -4   2  13        5.53       -2.86     18.45 o
  -3   2  13     1454.56     1444.04     33.07 o
  -2   2  13      672.53      660.98     46.37 o
  -1   2  13      711.02      721.15     33.04 o
   0   2  13      605.66      621.37     56.68 o
   1   2  13        5.88        8.26     18.41 o
   2   2  13      471.05      506.81     10.75 o
   3   2  13       22.52       19.81     16.29 o
   4   2  13      285.00      298.16      7.64 o
   5   2  13       39.88       41.38      3.90 o
   6   2  13       24.69       31.81     16.91 o
  -9   3  13      247.04      230.29     22.45 o
  -8   3  13        4.91       16.88     10.91 o
  -7   3  13        0.10      -20.32     33.40 o
  -6   3  13      442.87      422.11     10.31 o
  -5   3  13      557.81      595.23     14.65 o
  -4   3  13      118.60      127.44     12.90 o
  -3   3  13       15.51        3.75     19.67 o
  -2   3  13      129.63      140.54      6.58 o
  -1   3  13      259.25      254.60      8.11 o
   0   3  13       41.65       43.36      5.71 o
   1   3  13      302.22      315.85     36.67 o
   2   3  13      105.93      107.67     16.50 o
   3   3  13       23.21       18.51     15.40 o
   4   3  13        5.07       -8.18     13.08 o
   5   3  13      127.12      132.40      9.95 o
   6   3  13        8.72        5.46      2.87 o
  -8   4  13       20.97       19.82     16.66 o
  -7   4  13       36.89       45.00     18.35 o
  -6   4  13       44.00       13.32     16.71 o
  -5   4  13       73.28       74.54      5.33 o
  -4   4  13        2.95       -1.79     14.82 o
  -3   4  13      278.60      300.60     18.43 o
  -2   4  13      178.07      180.31      6.83 o
  -1   4  13       29.85       29.51      4.94 o
   0   4  13      231.66      245.38     19.61 o
   1   4  13        9.13        5.29     18.77 o
   2   4  13       45.82       37.62      7.40 o
   3   4  13       18.45       17.94     13.61 o
   4   4  13       14.03        5.52     14.95 o
   5   4  13       52.84       65.82      8.50 o
  -7   5  13       16.18       11.85     10.76 o
  -6   5  13       77.22       85.52      8.19 o
  -5   5  13       25.51        2.26     16.33 o
  -4   5  13       22.47       25.64      4.26 o
  -3   5  13       66.77       83.84      5.03 o
  -2   5  13       96.52       91.56      5.77 o
  -1   5  13      161.11      178.43      8.35 o
   0   5  13       80.04      115.42      5.38 o
   1   5  13       50.23       51.76      9.64 o
   2   5  13       31.81       36.85     25.64 o
   3   5  13        6.22       16.49      4.24 o
   4   5  13       66.47       84.04      8.71 o
  -6   6  13        0.90        2.37      6.57 o
  -5   6  13       11.91        6.42      9.92 o
  -4   6  13        0.25        9.37      4.30 o
  -3   6  13        9.99       10.75      4.24 o
  -2   6  13       99.29      113.05      4.69 o
  -1   6  13      144.62      190.23      7.33 o
   0   6  13       27.30       28.00      4.52 o
   1   6  13       62.94       67.73      4.03 o
   2   6  13       40.45       46.12      5.17 o
   3   6  13       43.62       44.82      2.97 o
  -3   7  13       59.30       59.21      4.25 o
  -2   7  13       16.50        9.45      7.48 o
  -1   7  13        0.00       -4.05      7.18 o
   0   7  13        0.05      -11.61     11.61 o
   1   7  13       93.53       85.74      4.97 o
  -9   0  14       49.05       46.25      4.20 o
  -8   0  14      116.48      117.40      8.38 o
  -7   0  14      141.55      150.10      9.81 o
  -6   0  14       55.31       15.07     21.20 o
  -5   0  14       16.58       21.60     14.01 o
  -4   0  14        1.28        7.64      6.60 o
  -3   0  14      166.56      203.59     28.97 o
  -2   0  14      375.87      357.58      9.33 o
  -1   0  14     1271.61     1345.04    127.88 o
   0   0  14       38.74       15.81     20.99 o
   1   0  14      184.86      179.18     10.82 o
   2   0  14      375.06      398.39     59.76 o
   3   0  14        3.90       14.44     15.72 o
   4   0  14       71.71       85.97      8.21 o
   5   0  14      408.37      462.59     53.61 o
   6   0  14        2.02       -1.38     11.12 o
  -9   1  14       30.66       34.23      6.96 o
  -8   1  14       77.31       69.09      4.37 o
  -7   1  14       26.51       28.41      8.41 o
  -6   1  14      137.53      130.54      6.92 o
  -5   1  14       55.60       47.03      8.17 o
  -4   1  14       14.15       -0.86     15.08 o
  -3   1  14        7.48       19.56      7.01 o
  -2   1  14      211.93      236.17      7.87 o
  -1   1  14      184.91      168.94      7.35 o
   0   1  14      548.08      512.26     11.45 o
   1   1  14       92.77      116.07     11.27 o
   2   1  14        6.07       21.74     17.84 o
   3   1  14       81.31      126.05     17.23 o
   4   1  14       97.52      127.41      7.24 o
   5   1  14       36.39       39.06      6.13 o
   6   1  14        0.31       -6.95      6.95 o
  -9   2  14       58.81       45.95      2.98 o
  -8   2  14       31.82       34.30      8.05 o
  -7   2  14       51.05       29.86     10.97 o
  -6   2  14       31.71       27.99     15.25 o
  -5   2  14        1.54      -11.02     17.89 o
  -4   2  14       47.87       58.16      9.89 o
  -3   2  14       12.11       27.27      9.11 o
  -2   2  14      239.82      245.38     20.04 o
  -1   2  14       34.71       28.07      6.02 o
   0   2  14      305.74      333.14     27.87 o
   1   2  14      466.47      502.03     11.60 o
   2   2  14       11.34       16.45     17.03 o
   3   2  14       73.62       89.77     18.94 o
   4   2  14      283.40      327.63     28.82 o
   5   2  14        4.39        8.39      9.63 o
   6   2  14       83.69      102.23     11.94 o
  -8   3  14      101.26       97.01      7.18 o
  -7   3  14      500.03      471.17     70.84 o
  -6   3  14       45.75       41.66      5.16 o
  -5   3  14       23.24       21.67     16.00 o
  -4   3  14      238.36      252.88      8.55 o
  -3   3  14      129.10      148.26      6.72 o
  -2   3  14      822.04      887.18     19.91 o
  -1   3  14        0.57        9.72     18.69 o
   0   3  14        1.13       11.67     16.56 o
   1   3  14      354.61      393.80     12.48 o
   2   3  14       87.25      119.57     17.92 o
   3   3  14        1.66        7.33     13.15 o
   4   3  14       35.23       40.25      3.69 o
   5   3  14      113.36      139.52      4.36 o
  -8   4  14       53.02       57.18      3.53 o
  -7   4  14        3.63       -0.99     14.74 o
  -6   4  14       86.69       97.33     12.07 o
  -5   4  14       40.91       40.20      4.50 o
  -4   4  14       40.92       46.21      5.65 o
  -3   4  14      515.98      554.18     34.34 o
  -2   4  14       52.46       57.37      4.94 o
  -1   4  14       21.47       21.57      6.57 o
   0   4  14        1.70       13.42     14.45 o
   1   4  14      194.01      235.30     11.77 o
   2   4  14      129.25      136.56      5.73 o
   3   4  14       47.44       64.71     25.02 o
   4   4  14       40.83       54.80      3.61 o
   5   4  14       31.85       31.84      2.29 o
  -7   5  14        1.41       -4.20      7.91 o
  -6   5  14      322.15      311.06      7.62 o
  -5   5  14        0.67      -11.78     11.78 o
  -4   5  14       60.97       65.55      4.43 o
  -3   5  14       17.53       17.99     11.68 o
  -2   5  14       96.54      108.08      5.31 o
  -1   5  14      217.94      245.28      7.11 o
   0   5  14       68.24       69.10     10.75 o
   1   5  14        0.63       -6.99     11.52 o
   2   5  14      123.83      137.30      5.16 o
   3   5  14        4.21        3.19      8.97 o
   4   5  14       22.15       23.60      8.21 o
  -5   6  14      207.25      180.47      5.30 o
  -4   6  14       10.88       10.69      5.97 o
  -3   6  14       13.59       17.10      3.07 o
  -2   6  14       53.19       51.01      8.18 o
  -1   6  14        2.90        0.57     12.04 o
   0   6  14       15.29       11.29      9.39 o
   1   6  14        7.40       12.48      9.02 o
   2   6  14        0.86        6.70      7.17 o
  -9   1  15       17.55       11.69      2.81 o
  -8   1  15        0.86        7.15     12.38 o
  -7   1  15      148.39      137.32      8.21 o
  -6   1  15      303.76      252.54      8.47 o
  -5   1  15        1.40      -19.07     19.07 o
  -4   1  15      253.48      299.88     28.76 o
  -3   1  15      766.65      718.42     23.72 o
  -2   1  15        0.20      -16.96     16.96 o
  -1   1  15       32.86       -9.04     18.16 o
   0   1  15        2.76       14.00      7.38 o
   1   1  15        9.26       -7.76     18.95 o
   2   1  15        3.97       -9.48     12.80 o
   3   1  15      205.93      233.81     10.56 o
   4   1  15        9.02       17.58      7.04 o
   5   1  15       70.99       95.24     16.73 o
  -8   2  15        2.11        3.17      6.14 o
  -7   2  15        0.15       -7.59     11.45 o
  -6   2  15       96.47      115.32      5.84 o
  -5   2  15       34.28       28.59      7.00 o
  -4   2  15       17.03        2.37     15.28 o
  -3   2  15        1.52       -0.86     17.25 o
  -2   2  15      145.94      141.41     51.91 o
  -1   2  15        0.84        8.90     16.51 o
   0   2  15      198.67      212.32      7.91 o
   1   2  15      155.58      198.45      7.37 o
   2   2  15        7.15        8.82     11.86 o
   3   2  15       12.05       14.08     13.40 o
   4   2  15        8.88        5.55      4.16 o
   5   2  15       30.34       33.29      7.53 o
  -8   3  15       71.09       59.76      4.98 o
  -7   3  15        0.06        0.88     11.44 o
  -6   3  15       31.18       32.44      6.30 o
  -5   3  15        0.60      -19.36     28.62 o
  -4   3  15       24.55       24.30     14.54 o
  -3   3  15       12.04       22.79     15.35 o
  -2   3  15       24.73       32.52      5.12 o
  -1   3  15        7.08        6.17      8.70 o
   0   3  15       23.27       31.69      5.71 o
   1   3  15       12.50       27.52      7.54 o
   2   3  15       14.70       -1.55     14.62 o
   3   3  15        8.79       -1.28     12.46 o
   4   3  15        3.33        7.98      8.78 o
   5   3  15       34.04       42.09      7.64 o
  -7   4  15      122.57      131.26     23.00 o
  -6   4  15        5.27        3.75      5.28 o
  -5   4  15       68.87       63.13      5.37 o
  -4   4  15       33.13       41.00      4.19 o
  -3   4  15       11.58       17.57      5.27 o
  -2   4  15       54.75       69.06     20.99 o
  -1   4  15      110.93      111.46      6.77 o
   0   4  15      123.24      136.07     13.00 o
   1   4  15      331.05      348.87      8.68 o
   2   4  15        1.84      -12.43     12.43 o
   3   4  15       21.05       26.61      4.34 o
   4   4  15        0.26       -3.08      6.61 o
  -6   5  15        0.61        4.24      8.19 o
  -5   5  15        0.15        1.48      9.77 o
  -4   5  15      157.47      149.01      6.44 o
  -3   5  15       40.90       42.34      5.00 o
  -2   5  15       43.19       44.05     20.31 o
  -1   5  15        0.45       18.36     10.53 o
   0   5  15       47.59       56.18      4.21 o
   1   5  15       16.15       -1.01     10.88 o
   2   5  15      105.28      105.10      4.39 o
   3   5  15        9.82        6.09      5.31 o
  -4   6  15       11.90        7.43     16.12 o
  -3   6  15       57.57       59.21      3.29 o
  -2   6  15        6.94       13.77      6.32 o
  -1   6  15       34.74       33.63     13.19 o
   0   6  15      128.71      140.57      4.59 o
   1   6  15        0.47       -2.43     11.51 o
  -8   0  16      519.23      443.11     36.31 o
  -7   0  16      380.78      347.41     51.58 o
  -6   0  16      122.00      139.79     22.91 o
  -5   0  16       58.24       57.90      6.35 o
  -4   0  16      297.86      339.98     40.34 o
  -3   0  16     1025.47     1019.34    122.76 o
  -2   0  16      162.69      152.46     28.93 o
  -1   0  16      261.04      328.49     53.63 o
   0   0  16      257.09      258.29     22.20 o
   1   0  16      506.33      482.13     49.80 o
   2   0  16        9.94       -7.68     16.70 o
   3   0  16      159.17      187.58     26.42 o
   4   0  16      209.58      229.36     30.47 o
   5   0  16       37.90       41.12      5.87 o
  -8   1  16      262.18      213.72      8.30 o
  -7   1  16      374.62      319.15     56.14 o
  -6   1  16       26.76       30.03     14.19 o
  -5   1  16       28.06       31.08      6.42 o
  -4   1  16       46.44       51.54      5.02 o
  -3   1  16      138.84      129.19      6.48 o
  -2   1  16      118.27      131.15     11.85 o
  -1   1  16       18.18       18.23     11.75 o
   0   1  16        1.11        2.88      7.95 o
   1   1  16      327.25      342.15      9.15 o
   2   1  16      251.56      278.34     43.82 o
   3   1  16       32.93       44.76      8.54 o
   4   1  16        2.93        0.11     16.96 o
   5   1  16       90.75       94.60      8.62 o
  -8   2  16       11.27       17.15     10.45 o
  -7   2  16       56.34       41.05     19.43 o
  -6   2  16      199.35      178.60     15.14 o
  -5   2  16       87.18       98.22      5.52 o
  -4   2  16      591.78      552.77     14.27 o
  -3   2  16        3.69        7.86     15.24 o
  -2   2  16      431.57      381.54     48.59 o
  -1   2  16      369.51      353.46     25.66 o
   0   2  16       43.86       30.16     18.35 o
   1   2  16        5.03       -4.47      6.15 o
   2   2  16       31.18       34.28      6.08 o
   3   2  16       14.78       17.12     11.56 o
   4   2  16      100.92      120.60      8.67 o
  -7   3  16       62.76       67.17     10.76 o
  -6   3  16      373.14      346.01     15.32 o
  -5   3  16        0.74       -8.00     12.30 o
  -4   3  16       26.24       20.49      5.95 o
  -3   3  16       11.61       10.19     15.06 o
  -2   3  16      210.64      197.07      9.24 o
  -1   3  16       92.71      112.00      5.83 o
   0   3  16      241.14      261.20     15.51 o
   1   3  16       59.41       79.28      5.09 o
   2   3  16       12.51       12.49      3.77 o
   3   3  16       21.29       24.71      8.16 o
   4   3  16      183.84      206.45     22.51 o
  -6   4  16       18.53       18.54      4.61 o
  -5   4  16      159.21      161.40     18.66 o
  -4   4  16       12.92        6.22     15.94 o
  -3   4  16       11.43       -0.93     11.64 o
  -2   4  16        0.14        4.40     11.74 o
  -1   4  16      684.51      755.23     17.37 o
   0   4  16        0.13       -1.26     15.92 o
   1   4  16       63.61       71.85      4.52 o
   2   4  16       59.97       62.36      4.00 o
   3   4  16        2.61       -0.73      6.84 o
  -5   5  16      260.22      221.53     22.86 o
  -4   5  16       25.72       21.92      3.12 o
  -3   5  16       19.07       12.51      7.84 o
  -2   5  16       14.12        5.91     10.92 o
  -1   5  16        6.36        3.80      4.52 o
   0   5  16      399.68      432.72      9.98 o
   1   5  16        4.99        3.82     11.13 o
  -7   1  17       59.22       64.04     15.84 o
  -6   1  17       24.18       22.22      4.86 o
  -5   1  17       30.93       40.68      4.17 o
  -4   1  17       91.39      109.43      9.15 o
  -3   1  17       56.72       50.72      4.11 o
  -2   1  17       27.04       11.58      5.57 o
  -1   1  17      202.05      186.36     14.16 o
   0   1  17      494.63      479.26     19.87 o
   1   1  17        2.70      -14.21     16.61 o
   2   1  17      122.23      150.45     14.70 o
   3   1  17        0.55        2.40      8.80 o
   4   1  17       84.49      100.22     15.01 o
  -7   2  17       29.07       32.77      3.07 o
  -6   2  17      106.22      101.62      7.57 o
  -5   2  17      212.19      186.28      7.12 o
  -4   2  17      106.88       87.57      9.83 o
  -3   2  17      115.05       97.31      6.17 o
  -2   2  17        0.03       -8.31     13.63 o
  -1   2  17      131.94      134.50     11.00 o
   0   2  17        0.46      -15.70     25.88 o
   1   2  17      262.91      242.29     11.53 o
   2   2  17        7.01       -0.72     20.36 o
   3   2  17       33.68       48.99     14.94 o
  -6   3  17        0.09        4.43      8.50 o
  -5   3  17      103.33       90.53     11.07 o
  -4   3  17       28.01       32.51      3.76 o
  -3   3  17       67.34       69.67      4.50 o
  -2   3  17       65.12       69.97      4.65 o
  -1   3  17       96.19       83.03      4.92 o
   0   3  17       10.39       18.12      5.48 o
   1   3  17       36.40       41.57      3.80 o
   2   3  17       38.88       50.36      4.68 o
   3   3  17        5.80       13.25      2.72 o
  -5   4  17       76.06       64.48     13.33 o
  -4   4  17       72.59       70.87      8.35 o
  -3   4  17       74.99       69.88      4.18 o
  -2   4  17       40.15       36.23      3.70 o
  -1   4  17       22.17       30.13      6.75 o
   0   4  17        6.94        5.19     10.33 o
   1   4  17       48.13       38.41      9.95 o
   2   4  17      138.91      141.21      5.96 o
  -3   5  17       29.71       23.95      7.64 o
  -2   5  17      240.85      224.17      6.67 o
  -1   5  17        3.42       -3.94      8.02 o
  -7   0  18      125.49       98.84      8.52 o
  -6   0  18       21.22       11.67      9.92 o
  -5   0  18      158.83      125.01     14.91 o
  -4   0  18      193.03      185.43     30.82 o
  -3   0  18       37.58       22.72     13.97 o
  -2   0  18      200.06      171.19     11.02 o
  -1   0  18       72.77       77.58      6.45 o
   0   0  18        9.13       12.89      6.49 o
   1   0  18       33.73       38.46      3.88 o
   2   0  18       38.27       56.21     16.03 o
   3   0  18       13.61       10.52      3.07 o
  -7   1  18       47.90       29.90      4.12 o
  -6   1  18      235.58      161.36      6.93 o
  -5   1  18      186.90      163.03     28.88 o
  -4   1  18       44.48       49.19      5.70 o
  -3   1  18        3.43       -4.34      9.57 o
  -2   1  18       61.32       42.59      3.87 o
  -1   1  18       15.06        5.34     12.49 o
   0   1  18      111.68      105.83      5.12 o
   1   1  18       11.03       -2.98     10.59 o
   2   1  18       26.78       29.71      6.98 o
   3   1  18        3.56        3.89      6.62 o
  -6   2  18       32.48       34.25      4.74 o
  -5   2  18      113.33       96.55      9.49 o
  -4   2  18       13.87        9.82      9.64 o
  -3   2  18       38.68       27.28      7.30 o
  -2   2  18        0.16        5.38     16.77 o
  -1   2  18      126.28      121.24      5.31 o
   0   2  18       17.13        9.35      4.70 o
   1   2  18        0.30      -14.92     14.92 o
   2   2  18        7.24        6.83      8.12 o
  -5   3  18        0.68        0.54      7.88 o
  -4   3  18      151.45      116.05     15.73 o
  -3   3  18       21.22       15.85      4.09 o
  -2   3  18       71.50       61.96      7.02 o
  -1   3  18        0.01       -2.84     15.55 o
   0   3  18        2.42        0.98      6.96 o
   1   3  18       44.25       45.19     11.24 o
  -4   4  18       24.73       20.20      4.71 o
  -3   4  18       79.60       79.58     10.01 o
  -2   4  18       20.47       32.45     17.42 o
  -1   4  18        5.10        1.45      7.77 o
   0   4  18       34.58       28.35      3.73 o
  -5   1  19        9.45        2.73      3.55 o
  -4   1  19       61.00       48.80      3.42 o
  -3   1  19       51.33       39.25      8.61 o
  -2   1  19       39.45       11.35      8.66 o
  -1   1  19        8.09       -8.55      9.14 o
   0   1  19      222.99      169.82     13.08 o
   1   1  19      187.80      152.39     19.33 o
  -5   2  19       42.98       29.90     19.00 o
  -4   2  19        1.26       10.18      7.14 o
  -3   2  19        5.51        4.32      7.63 o
  -2   2  19      118.66       76.97      4.25 o
  -1   2  19      210.24      168.13      6.23 o
   0   2  19        0.02       -0.47      8.66 o
   1   2  19      129.68      106.19     13.36 o
  -4   3  19       20.00       20.58      3.00 o
  -3   3  19        3.96        4.48      6.08 o
  -2   3  19       35.09       29.34     13.55 o
  -1   3  19        3.88       -7.93      7.93 o
  -4   0  20       27.61       21.74      9.06 o
  -3   0  20      512.26      327.35     52.79 o
  -2   0  20      100.04       59.77      8.73 o
  -1   0  20       65.67       41.36      7.07 o
   0   0  20        0.30        1.62      2.86 o
  -3   1  20        8.51        8.83      5.86 o
  -2   1  20      105.26       67.19      5.80 o
  -1   1  20       10.51        6.45      6.37 o
 
